# Supplementary material for: Code and data on the categorization of soft-drink bottles using image silhouettes
Source: Data Brief. 2018 Dec 24;22:590–4. doi: 10.1016/j.dib.2018.12.068 (PMC6327070; doi:10.1016/j.dib.2018.12.068)
Supplement: Supplementary file 2 — Supplementary material [file mmc2.csv]

ID	Age	Sex	Category	Image	Response	Trial
Subject 1	24	M	1	MaltDrink1	1	1
Subject 1	24	M	1	MaltDrink1	1	2
Subject 1	24	M	1	MaltDrink1	1	3
Subject 1	24	M	1	MaltDrink2	1	1
Subject 1	24	M	1	MaltDrink2	7	2
Subject 1	24	M	1	MaltDrink2	1	3
Subject 1	24	M	1	MaltDrink3	7	1
Subject 1	24	M	1	MaltDrink3	5	2
Subject 1	24	M	1	MaltDrink3	7	3
Subject 1	24	M	1	MaltDrink4	3	1
Subject 1	24	M	1	MaltDrink4	1	2
Subject 1	24	M	1	MaltDrink4	2	3
Subject 1	24	M	6	Tea1	3	1
Subject 1	24	M	6	Tea1	4	2
Subject 1	24	M	6	Tea1	2	3
Subject 1	24	M	6	Tea2	6	1
Subject 1	24	M	6	Tea2	6	2
Subject 1	24	M	6	Tea2	6	3
Subject 1	24	M	6	Tea3	4	1
Subject 1	24	M	6	Tea3	4	2
Subject 1	24	M	6	Tea3	4	3
Subject 1	24	M	6	Tea4	4	1
Subject 1	24	M	6	Tea4	4	2
Subject 1	24	M	6	Tea4	6	3
Subject 1	24	M	6	Tea5	6	1
Subject 1	24	M	6	Tea5	4	2
Subject 1	24	M	6	Tea5	4	3
Subject 1	24	M	6	Tea6	3	1
Subject 1	24	M	6	Tea6	1	2
Subject 1	24	M	6	Tea6	3	3
Subject 1	24	M	6	Tea7	4	1
Subject 1	24	M	6	Tea7	4	2
Subject 1	24	M	6	Tea7	1	3
Subject 1	24	M	4	SportsDrink1	4	1
Subject 1	24	M	4	SportsDrink1	6	2
Subject 1	24	M	4	SportsDrink1	4	3
Subject 1	24	M	4	SportsDrink2	4	1
Subject 1	24	M	4	SportsDrink2	4	2
Subject 1	24	M	4	SportsDrink2	4	3
Subject 1	24	M	4	SportsDrink3	4	1
Subject 1	24	M	4	SportsDrink3	2	2
Subject 1	24	M	4	SportsDrink3	2	3
Subject 1	24	M	7	FruitJuices1	2	1
Subject 1	24	M	7	FruitJuices1	3	2
Subject 1	24	M	7	FruitJuices1	3	3
Subject 1	24	M	7	FruitJuices2	3	1
Subject 1	24	M	7	FruitJuices2	7	2
Subject 1	24	M	7	FruitJuices2	7	3
Subject 1	24	M	7	FruitJuices3	4	1
Subject 1	24	M	7	FruitJuices3	1	2
Subject 1	24	M	7	FruitJuices3	1	3
Subject 1	24	M	7	FruitJuices4	3	1
Subject 1	24	M	7	FruitJuices4	4	2
Subject 1	24	M	7	FruitJuices4	2	3
Subject 1	24	M	7	FruitJuices5	7	1
Subject 1	24	M	7	FruitJuices5	3	2
Subject 1	24	M	7	FruitJuices5	3	3
Subject 1	24	M	7	FruitJuices6	7	1
Subject 1	24	M	7	FruitJuices6	7	2
Subject 1	24	M	7	FruitJuices6	2	3
Subject 1	24	M	7	FruitJuices7	7	1
Subject 1	24	M	7	FruitJuices7	5	2
Subject 1	24	M	7	FruitJuices7	5	3
Subject 1	24	M	7	FruitJuices8	4	1
Subject 1	24	M	7	FruitJuices8	4	2
Subject 1	24	M	7	FruitJuices8	6	3
Subject 1	24	M	7	FruitJuices9	1	1
Subject 1	24	M	7	FruitJuices9	4	2
Subject 1	24	M	7	FruitJuices9	7	3
Subject 1	24	M	7	FruitJuices10	7	1
Subject 1	24	M	7	FruitJuices10	1	2
Subject 1	24	M	7	FruitJuices10	1	3
Subject 1	24	M	7	FruitJuices11	5	1
Subject 1	24	M	7	FruitJuices11	1	2
Subject 1	24	M	7	FruitJuices11	1	3
Subject 1	24	M	2	Water1	2	1
Subject 1	24	M	2	Water1	3	2
Subject 1	24	M	2	Water1	2	3
Subject 1	24	M	2	Water2	3	1
Subject 1	24	M	2	Water2	3	2
Subject 1	24	M	2	Water2	3	3
Subject 1	24	M	2	Water3	2	1
Subject 1	24	M	2	Water3	2	2
Subject 1	24	M	2	Water3	2	3
Subject 1	24	M	2	Water4	2	1
Subject 1	24	M	2	Water4	5	2
Subject 1	24	M	2	Water4	5	3
Subject 1	24	M	3	FLavWater1	5	1
Subject 1	24	M	3	FLavWater1	5	2
Subject 1	24	M	3	FLavWater1	5	3
Subject 1	24	M	2	Water5	2	1
Subject 1	24	M	2	Water5	2	2
Subject 1	24	M	2	Water5	2	3
Subject 1	24	M	2	Water6	1	1
Subject 1	24	M	2	Water6	1	2
Subject 1	24	M	2	Water6	1	3
Subject 1	24	M	2	Water7	2	1
Subject 1	24	M	2	Water7	2	2
Subject 1	24	M	2	Water7	2	3
Subject 1	24	M	3	FLavWater2	5	1
Subject 1	24	M	3	FLavWater2	3	2
Subject 1	24	M	3	FLavWater2	5	3
Subject 1	24	M	3	FLavWater3	5	1
Subject 1	24	M	3	FLavWater3	7	2
Subject 1	24	M	3	FLavWater3	5	3
Subject 1	24	M	2	Water8	2	1
Subject 1	24	M	2	Water8	2	2
Subject 1	24	M	2	Water8	2	3
Subject 1	24	M	5	Soda1	5	1
Subject 1	24	M	5	Soda1	5	2
Subject 1	24	M	5	Soda1	5	3
Subject 1	24	M	5	Soda2	5	1
Subject 1	24	M	5	Soda2	5	2
Subject 1	24	M	5	Soda2	5	3
Subject 1	24	M	5	Soda3	5	1
Subject 1	24	M	5	Soda3	5	2
Subject 1	24	M	5	Soda3	5	3
Subject 1	24	M	5	Soda4	2	1
Subject 1	24	M	5	Soda4	7	2
Subject 1	24	M	5	Soda4	2	3
Subject 1	24	M	5	Soda5	2	1
Subject 1	24	M	5	Soda5	7	2
Subject 1	24	M	5	Soda5	3	3
Subject 1	24	M	5	Soda6	5	1
Subject 1	24	M	5	Soda6	7	2
Subject 1	24	M	5	Soda6	2	3
Subject 1	24	M	5	Soda7	6	1
Subject 1	24	M	5	Soda7	2	2
Subject 1	24	M	5	Soda7	2	3
Subject 1	24	M	5	Soda8	7	1
Subject 1	24	M	5	Soda8	6	2
Subject 1	24	M	5	Soda8	7	3
Subject 1	24	M	5	Soda9	7	1
Subject 1	24	M	5	Soda9	5	2
Subject 1	24	M	5	Soda9	2	3
Subject 1	24	M	5	Soda10	3	1
Subject 1	24	M	5	Soda10	7	2
Subject 1	24	M	5	Soda10	7	3
Subject 1	24	M	5	Soda11	5	1
Subject 1	24	M	5	Soda11	7	2
Subject 1	24	M	5	Soda11	2	3
Subject 1	24	M	5	Soda12	5	1
Subject 1	24	M	5	Soda12	7	2
Subject 1	24	M	5	Soda12	2	3
Subject 1	24	M	5	Soda13	5	1
Subject 1	24	M	5	Soda13	5	2
Subject 1	24	M	5	Soda13	5	3
Subject 1	24	M	5	Soda14	3	1
Subject 1	24	M	5	Soda14	5	2
Subject 1	24	M	5	Soda14	7	3
Subject 1	24	M	5	Soda15	5	1
Subject 1	24	M	5	Soda15	5	2
Subject 1	24	M	5	Soda15	5	3
Subject 1	24	M	5	Soda16	5	1
Subject 1	24	M	5	Soda16	5	2
Subject 1	24	M	5	Soda16	5	3
Subject 10	22	F	1	MaltDrink1	5	1
Subject 10	22	F	1	MaltDrink1	1	2
Subject 10	22	F	1	MaltDrink1	1	3
Subject 10	22	F	1	MaltDrink2	5	1
Subject 10	22	F	1	MaltDrink2	1	2
Subject 10	22	F	1	MaltDrink2	1	3
Subject 10	22	F	1	MaltDrink3	5	1
Subject 10	22	F	1	MaltDrink3	1	2
Subject 10	22	F	1	MaltDrink3	1	3
Subject 10	22	F	1	MaltDrink4	6	1
Subject 10	22	F	1	MaltDrink4	5	2
Subject 10	22	F	1	MaltDrink4	5	3
Subject 10	22	F	6	Tea1	6	1
Subject 10	22	F	6	Tea1	5	2
Subject 10	22	F	6	Tea1	4	3
Subject 10	22	F	6	Tea2	6	1
Subject 10	22	F	6	Tea2	6	2
Subject 10	22	F	6	Tea2	6	3
Subject 10	22	F	6	Tea3	6	1
Subject 10	22	F	6	Tea3	3	2
Subject 10	22	F	6	Tea3	4	3
Subject 10	22	F	6	Tea4	4	1
Subject 10	22	F	6	Tea4	6	2
Subject 10	22	F	6	Tea4	4	3
Subject 10	22	F	6	Tea5	3	1
Subject 10	22	F	6	Tea5	4	2
Subject 10	22	F	6	Tea5	4	3
Subject 10	22	F	6	Tea6	6	1
Subject 10	22	F	6	Tea6	6	2
Subject 10	22	F	6	Tea6	6	3
Subject 10	22	F	6	Tea7	4	1
Subject 10	22	F	6	Tea7	4	2
Subject 10	22	F	6	Tea7	4	3
Subject 10	22	F	4	SportsDrink1	4	1
Subject 10	22	F	4	SportsDrink1	4	2
Subject 10	22	F	4	SportsDrink1	4	3
Subject 10	22	F	4	SportsDrink2	4	1
Subject 10	22	F	4	SportsDrink2	4	2
Subject 10	22	F	4	SportsDrink2	6	3
Subject 10	22	F	4	SportsDrink3	5	1
Subject 10	22	F	4	SportsDrink3	4	2
Subject 10	22	F	4	SportsDrink3	5	3
Subject 10	22	F	7	FruitJuices1	1	1
Subject 10	22	F	7	FruitJuices1	7	2
Subject 10	22	F	7	FruitJuices1	1	3
Subject 10	22	F	7	FruitJuices2	1	1
Subject 10	22	F	7	FruitJuices2	1	2
Subject 10	22	F	7	FruitJuices2	1	3
Subject 10	22	F	7	FruitJuices3	1	1
Subject 10	22	F	7	FruitJuices3	7	2
Subject 10	22	F	7	FruitJuices3	7	3
Subject 10	22	F	7	FruitJuices4	1	1
Subject 10	22	F	7	FruitJuices4	2	2
Subject 10	22	F	7	FruitJuices4	4	3
Subject 10	22	F	7	FruitJuices5	4	1
Subject 10	22	F	7	FruitJuices5	1	2
Subject 10	22	F	7	FruitJuices5	1	3
Subject 10	22	F	7	FruitJuices6	7	1
Subject 10	22	F	7	FruitJuices6	5	2
Subject 10	22	F	7	FruitJuices6	5	3
Subject 10	22	F	7	FruitJuices7	5	1
Subject 10	22	F	7	FruitJuices7	3	2
Subject 10	22	F	7	FruitJuices7	5	3
Subject 10	22	F	7	FruitJuices8	7	1
Subject 10	22	F	7	FruitJuices8	4	2
Subject 10	22	F	7	FruitJuices8	4	3
Subject 10	22	F	7	FruitJuices9	5	1
Subject 10	22	F	7	FruitJuices9	7	2
Subject 10	22	F	7	FruitJuices9	7	3
Subject 10	22	F	7	FruitJuices10	3	1
Subject 10	22	F	7	FruitJuices10	7	2
Subject 10	22	F	7	FruitJuices10	7	3
Subject 10	22	F	7	FruitJuices11	7	1
Subject 10	22	F	7	FruitJuices11	6	2
Subject 10	22	F	7	FruitJuices11	1	3
Subject 10	22	F	2	Water1	4	1
Subject 10	22	F	2	Water1	7	2
Subject 10	22	F	2	Water1	3	3
Subject 10	22	F	2	Water2	2	1
Subject 10	22	F	2	Water2	2	2
Subject 10	22	F	2	Water2	2	3
Subject 10	22	F	2	Water3	2	1
Subject 10	22	F	2	Water3	2	2
Subject 10	22	F	2	Water3	4	3
Subject 10	22	F	2	Water4	5	1
Subject 10	22	F	2	Water4	5	2
Subject 10	22	F	2	Water4	3	3
Subject 10	22	F	3	FLavWater1	7	1
Subject 10	22	F	3	FLavWater1	5	2
Subject 10	22	F	3	FLavWater1	5	3
Subject 10	22	F	2	Water5	7	1
Subject 10	22	F	2	Water5	2	2
Subject 10	22	F	2	Water5	2	3
Subject 10	22	F	2	Water6	7	1
Subject 10	22	F	2	Water6	7	2
Subject 10	22	F	2	Water6	1	3
Subject 10	22	F	2	Water7	2	1
Subject 10	22	F	2	Water7	2	2
Subject 10	22	F	2	Water7	2	3
Subject 10	22	F	3	FLavWater2	7	1
Subject 10	22	F	3	FLavWater2	2	2
Subject 10	22	F	3	FLavWater2	2	3
Subject 10	22	F	3	FLavWater3	3	1
Subject 10	22	F	3	FLavWater3	5	2
Subject 10	22	F	3	FLavWater3	3	3
Subject 10	22	F	2	Water8	2	1
Subject 10	22	F	2	Water8	4	2
Subject 10	22	F	2	Water8	2	3
Subject 10	22	F	5	Soda1	5	1
Subject 10	22	F	5	Soda1	5	2
Subject 10	22	F	5	Soda1	5	3
Subject 10	22	F	5	Soda2	5	1
Subject 10	22	F	5	Soda2	5	2
Subject 10	22	F	5	Soda2	5	3
Subject 10	22	F	5	Soda3	5	1
Subject 10	22	F	5	Soda3	5	2
Subject 10	22	F	5	Soda3	5	3
Subject 10	22	F	5	Soda4	5	1
Subject 10	22	F	5	Soda4	5	2
Subject 10	22	F	5	Soda4	5	3
Subject 10	22	F	5	Soda5	7	1
Subject 10	22	F	5	Soda5	7	2
Subject 10	22	F	5	Soda5	7	3
Subject 10	22	F	5	Soda6	5	1
Subject 10	22	F	5	Soda6	5	2
Subject 10	22	F	5	Soda6	5	3
Subject 10	22	F	5	Soda7	4	1
Subject 10	22	F	5	Soda7	1	2
Subject 10	22	F	5	Soda7	1	3
Subject 10	22	F	5	Soda8	1	1
Subject 10	22	F	5	Soda8	1	2
Subject 10	22	F	5	Soda8	1	3
Subject 10	22	F	5	Soda9	5	1
Subject 10	22	F	5	Soda9	3	2
Subject 10	22	F	5	Soda9	1	3
Subject 10	22	F	5	Soda10	1	1
Subject 10	22	F	5	Soda10	1	2
Subject 10	22	F	5	Soda10	1	3
Subject 10	22	F	5	Soda11	4	1
Subject 10	22	F	5	Soda11	1	2
Subject 10	22	F	5	Soda11	1	3
Subject 10	22	F	5	Soda12	1	1
Subject 10	22	F	5	Soda12	7	2
Subject 10	22	F	5	Soda12	7	3
Subject 10	22	F	5	Soda13	5	1
Subject 10	22	F	5	Soda13	5	2
Subject 10	22	F	5	Soda13	5	3
Subject 10	22	F	5	Soda14	5	1
Subject 10	22	F	5	Soda14	5	2
Subject 10	22	F	5	Soda14	5	3
Subject 10	22	F	5	Soda15	5	1
Subject 10	22	F	5	Soda15	5	2
Subject 10	22	F	5	Soda15	5	3
Subject 10	22	F	5	Soda16	5	1
Subject 10	22	F	5	Soda16	5	2
Subject 10	22	F	5	Soda16	5	3
Subject 11	21	M	1	MaltDrink1	6	1
Subject 11	21	M	1	MaltDrink1	7	2
Subject 11	21	M	1	MaltDrink1	1	3
Subject 11	21	M	1	MaltDrink2	1	1
Subject 11	21	M	1	MaltDrink2	1	2
Subject 11	21	M	1	MaltDrink2	1	3
Subject 11	21	M	1	MaltDrink3	2	1
Subject 11	21	M	1	MaltDrink3	5	2
Subject 11	21	M	1	MaltDrink3	1	3
Subject 11	21	M	1	MaltDrink4	6	1
Subject 11	21	M	1	MaltDrink4	5	2
Subject 11	21	M	1	MaltDrink4	6	3
Subject 11	21	M	6	Tea1	2	1
Subject 11	21	M	6	Tea1	6	2
Subject 11	21	M	6	Tea1	6	3
Subject 11	21	M	6	Tea2	3	1
Subject 11	21	M	6	Tea2	2	2
Subject 11	21	M	6	Tea2	6	3
Subject 11	21	M	6	Tea3	6	1
Subject 11	21	M	6	Tea3	6	2
Subject 11	21	M	6	Tea3	6	3
Subject 11	21	M	6	Tea4	4	1
Subject 11	21	M	6	Tea4	4	2
Subject 11	21	M	6	Tea4	6	3
Subject 11	21	M	6	Tea5	4	1
Subject 11	21	M	6	Tea5	4	2
Subject 11	21	M	6	Tea5	4	3
Subject 11	21	M	6	Tea6	4	1
Subject 11	21	M	6	Tea6	5	2
Subject 11	21	M	6	Tea6	6	3
Subject 11	21	M	6	Tea7	4	1
Subject 11	21	M	6	Tea7	6	2
Subject 11	21	M	6	Tea7	4	3
Subject 11	21	M	4	SportsDrink1	4	1
Subject 11	21	M	4	SportsDrink1	4	2
Subject 11	21	M	4	SportsDrink1	4	3
Subject 11	21	M	4	SportsDrink2	4	1
Subject 11	21	M	4	SportsDrink2	4	2
Subject 11	21	M	4	SportsDrink2	4	3
Subject 11	21	M	4	SportsDrink3	2	1
Subject 11	21	M	4	SportsDrink3	5	2
Subject 11	21	M	4	SportsDrink3	5	3
Subject 11	21	M	7	FruitJuices1	6	1
Subject 11	21	M	7	FruitJuices1	6	2
Subject 11	21	M	7	FruitJuices1	1	3
Subject 11	21	M	7	FruitJuices2	5	1
Subject 11	21	M	7	FruitJuices2	5	2
Subject 11	21	M	7	FruitJuices2	4	3
Subject 11	21	M	7	FruitJuices3	7	1
Subject 11	21	M	7	FruitJuices3	5	2
Subject 11	21	M	7	FruitJuices3	5	3
Subject 11	21	M	7	FruitJuices4	1	1
Subject 11	21	M	7	FruitJuices4	2	2
Subject 11	21	M	7	FruitJuices4	2	3
Subject 11	21	M	7	FruitJuices5	1	1
Subject 11	21	M	7	FruitJuices5	7	2
Subject 11	21	M	7	FruitJuices5	6	3
Subject 11	21	M	7	FruitJuices6	5	1
Subject 11	21	M	7	FruitJuices6	5	2
Subject 11	21	M	7	FruitJuices6	5	3
Subject 11	21	M	7	FruitJuices7	2	1
Subject 11	21	M	7	FruitJuices7	5	2
Subject 11	21	M	7	FruitJuices7	5	3
Subject 11	21	M	7	FruitJuices8	7	1
Subject 11	21	M	7	FruitJuices8	6	2
Subject 11	21	M	7	FruitJuices8	6	3
Subject 11	21	M	7	FruitJuices9	6	1
Subject 11	21	M	7	FruitJuices9	7	2
Subject 11	21	M	7	FruitJuices9	6	3
Subject 11	21	M	7	FruitJuices10	5	1
Subject 11	21	M	7	FruitJuices10	7	2
Subject 11	21	M	7	FruitJuices10	7	3
Subject 11	21	M	7	FruitJuices11	6	1
Subject 11	21	M	7	FruitJuices11	3	2
Subject 11	21	M	7	FruitJuices11	7	3
Subject 11	21	M	2	Water1	3	1
Subject 11	21	M	2	Water1	6	2
Subject 11	21	M	2	Water1	2	3
Subject 11	21	M	2	Water2	2	1
Subject 11	21	M	2	Water2	1	2
Subject 11	21	M	2	Water2	2	3
Subject 11	21	M	2	Water3	2	1
Subject 11	21	M	2	Water3	2	2
Subject 11	21	M	2	Water3	2	3
Subject 11	21	M	2	Water4	6	1
Subject 11	21	M	2	Water4	5	2
Subject 11	21	M	2	Water4	5	3
Subject 11	21	M	3	FLavWater1	5	1
Subject 11	21	M	3	FLavWater1	3	2
Subject 11	21	M	3	FLavWater1	3	3
Subject 11	21	M	2	Water5	2	1
Subject 11	21	M	2	Water5	3	2
Subject 11	21	M	2	Water5	2	3
Subject 11	21	M	2	Water6	7	1
Subject 11	21	M	2	Water6	6	2
Subject 11	21	M	2	Water6	7	3
Subject 11	21	M	2	Water7	2	1
Subject 11	21	M	2	Water7	2	2
Subject 11	21	M	2	Water7	2	3
Subject 11	21	M	3	FLavWater2	2	1
Subject 11	21	M	3	FLavWater2	2	2
Subject 11	21	M	3	FLavWater2	2	3
Subject 11	21	M	3	FLavWater3	3	1
Subject 11	21	M	3	FLavWater3	5	2
Subject 11	21	M	3	FLavWater3	5	3
Subject 11	21	M	2	Water8	2	1
Subject 11	21	M	2	Water8	2	2
Subject 11	21	M	2	Water8	2	3
Subject 11	21	M	5	Soda1	5	1
Subject 11	21	M	5	Soda1	5	2
Subject 11	21	M	5	Soda1	5	3
Subject 11	21	M	5	Soda2	5	1
Subject 11	21	M	5	Soda2	5	2
Subject 11	21	M	5	Soda2	5	3
Subject 11	21	M	5	Soda3	5	1
Subject 11	21	M	5	Soda3	5	2
Subject 11	21	M	5	Soda3	5	3
Subject 11	21	M	5	Soda4	6	1
Subject 11	21	M	5	Soda4	3	2
Subject 11	21	M	5	Soda4	2	3
Subject 11	21	M	5	Soda5	4	1
Subject 11	21	M	5	Soda5	2	2
Subject 11	21	M	5	Soda5	2	3
Subject 11	21	M	5	Soda6	2	1
Subject 11	21	M	5	Soda6	5	2
Subject 11	21	M	5	Soda6	5	3
Subject 11	21	M	5	Soda7	1	1
Subject 11	21	M	5	Soda7	2	2
Subject 11	21	M	5	Soda7	2	3
Subject 11	21	M	5	Soda8	7	1
Subject 11	21	M	5	Soda8	7	2
Subject 11	21	M	5	Soda8	7	3
Subject 11	21	M	5	Soda9	2	1
Subject 11	21	M	5	Soda9	3	2
Subject 11	21	M	5	Soda9	7	3
Subject 11	21	M	5	Soda10	5	1
Subject 11	21	M	5	Soda10	1	2
Subject 11	21	M	5	Soda10	1	3
Subject 11	21	M	5	Soda11	3	1
Subject 11	21	M	5	Soda11	3	2
Subject 11	21	M	5	Soda11	6	3
Subject 11	21	M	5	Soda12	2	1
Subject 11	21	M	5	Soda12	3	2
Subject 11	21	M	5	Soda12	3	3
Subject 11	21	M	5	Soda13	3	1
Subject 11	21	M	5	Soda13	2	2
Subject 11	21	M	5	Soda13	5	3
Subject 11	21	M	5	Soda14	5	1
Subject 11	21	M	5	Soda14	2	2
Subject 11	21	M	5	Soda14	3	3
Subject 11	21	M	5	Soda15	5	1
Subject 11	21	M	5	Soda15	5	2
Subject 11	21	M	5	Soda15	5	3
Subject 11	21	M	5	Soda16	5	1
Subject 11	21	M	5	Soda16	5	2
Subject 11	21	M	5	Soda16	5	3
Subject 12	23	F	1	MaltDrink1	1	1
Subject 12	23	F	1	MaltDrink1	1	2
Subject 12	23	F	1	MaltDrink1	1	3
Subject 12	23	F	1	MaltDrink2	1	1
Subject 12	23	F	1	MaltDrink2	1	2
Subject 12	23	F	1	MaltDrink2	1	3
Subject 12	23	F	1	MaltDrink3	1	1
Subject 12	23	F	1	MaltDrink3	1	2
Subject 12	23	F	1	MaltDrink3	1	3
Subject 12	23	F	1	MaltDrink4	7	1
Subject 12	23	F	1	MaltDrink4	7	2
Subject 12	23	F	1	MaltDrink4	6	3
Subject 12	23	F	6	Tea1	6	1
Subject 12	23	F	6	Tea1	4	2
Subject 12	23	F	6	Tea1	6	3
Subject 12	23	F	6	Tea2	6	1
Subject 12	23	F	6	Tea2	6	2
Subject 12	23	F	6	Tea2	6	3
Subject 12	23	F	6	Tea3	6	1
Subject 12	23	F	6	Tea3	6	2
Subject 12	23	F	6	Tea3	4	3
Subject 12	23	F	6	Tea4	6	1
Subject 12	23	F	6	Tea4	6	2
Subject 12	23	F	6	Tea4	6	3
Subject 12	23	F	6	Tea5	6	1
Subject 12	23	F	6	Tea5	4	2
Subject 12	23	F	6	Tea5	4	3
Subject 12	23	F	6	Tea6	6	1
Subject 12	23	F	6	Tea6	6	2
Subject 12	23	F	6	Tea6	6	3
Subject 12	23	F	6	Tea7	6	1
Subject 12	23	F	6	Tea7	6	2
Subject 12	23	F	6	Tea7	4	3
Subject 12	23	F	4	SportsDrink1	4	1
Subject 12	23	F	4	SportsDrink1	6	2
Subject 12	23	F	4	SportsDrink1	4	3
Subject 12	23	F	4	SportsDrink2	4	1
Subject 12	23	F	4	SportsDrink2	6	2
Subject 12	23	F	4	SportsDrink2	6	3
Subject 12	23	F	4	SportsDrink3	4	1
Subject 12	23	F	4	SportsDrink3	5	2
Subject 12	23	F	4	SportsDrink3	6	3
Subject 12	23	F	7	FruitJuices1	1	1
Subject 12	23	F	7	FruitJuices1	1	2
Subject 12	23	F	7	FruitJuices1	4	3
Subject 12	23	F	7	FruitJuices2	6	1
Subject 12	23	F	7	FruitJuices2	1	2
Subject 12	23	F	7	FruitJuices2	5	3
Subject 12	23	F	7	FruitJuices3	6	1
Subject 12	23	F	7	FruitJuices3	5	2
Subject 12	23	F	7	FruitJuices3	6	3
Subject 12	23	F	7	FruitJuices4	4	1
Subject 12	23	F	7	FruitJuices4	4	2
Subject 12	23	F	7	FruitJuices4	4	3
Subject 12	23	F	7	FruitJuices5	6	1
Subject 12	23	F	7	FruitJuices5	7	2
Subject 12	23	F	7	FruitJuices5	1	3
Subject 12	23	F	7	FruitJuices6	6	1
Subject 12	23	F	7	FruitJuices6	5	2
Subject 12	23	F	7	FruitJuices6	5	3
Subject 12	23	F	7	FruitJuices7	5	1
Subject 12	23	F	7	FruitJuices7	5	2
Subject 12	23	F	7	FruitJuices7	5	3
Subject 12	23	F	7	FruitJuices8	4	1
Subject 12	23	F	7	FruitJuices8	7	2
Subject 12	23	F	7	FruitJuices8	6	3
Subject 12	23	F	7	FruitJuices9	7	1
Subject 12	23	F	7	FruitJuices9	7	2
Subject 12	23	F	7	FruitJuices9	1	3
Subject 12	23	F	7	FruitJuices10	7	1
Subject 12	23	F	7	FruitJuices10	7	2
Subject 12	23	F	7	FruitJuices10	1	3
Subject 12	23	F	7	FruitJuices11	7	1
Subject 12	23	F	7	FruitJuices11	7	2
Subject 12	23	F	7	FruitJuices11	1	3
Subject 12	23	F	2	Water1	4	1
Subject 12	23	F	2	Water1	2	2
Subject 12	23	F	2	Water1	4	3
Subject 12	23	F	2	Water2	1	1
Subject 12	23	F	2	Water2	2	2
Subject 12	23	F	2	Water2	2	3
Subject 12	23	F	2	Water3	6	1
Subject 12	23	F	2	Water3	7	2
Subject 12	23	F	2	Water3	5	3
Subject 12	23	F	2	Water4	5	1
Subject 12	23	F	2	Water4	7	2
Subject 12	23	F	2	Water4	5	3
Subject 12	23	F	3	FLavWater1	5	1
Subject 12	23	F	3	FLavWater1	3	2
Subject 12	23	F	3	FLavWater1	5	3
Subject 12	23	F	2	Water5	4	1
Subject 12	23	F	2	Water5	7	2
Subject 12	23	F	2	Water5	2	3
Subject 12	23	F	2	Water6	1	1
Subject 12	23	F	2	Water6	1	2
Subject 12	23	F	2	Water6	1	3
Subject 12	23	F	2	Water7	1	1
Subject 12	23	F	2	Water7	5	2
Subject 12	23	F	2	Water7	5	3
Subject 12	23	F	3	FLavWater2	1	1
Subject 12	23	F	3	FLavWater2	2	2
Subject 12	23	F	3	FLavWater2	5	3
Subject 12	23	F	3	FLavWater3	1	1
Subject 12	23	F	3	FLavWater3	5	2
Subject 12	23	F	3	FLavWater3	6	3
Subject 12	23	F	2	Water8	1	1
Subject 12	23	F	2	Water8	1	2
Subject 12	23	F	2	Water8	5	3
Subject 12	23	F	5	Soda1	5	1
Subject 12	23	F	5	Soda1	5	2
Subject 12	23	F	5	Soda1	5	3
Subject 12	23	F	5	Soda2	5	1
Subject 12	23	F	5	Soda2	5	2
Subject 12	23	F	5	Soda2	5	3
Subject 12	23	F	5	Soda3	5	1
Subject 12	23	F	5	Soda3	5	2
Subject 12	23	F	5	Soda3	5	3
Subject 12	23	F	5	Soda4	1	1
Subject 12	23	F	5	Soda4	5	2
Subject 12	23	F	5	Soda4	5	3
Subject 12	23	F	5	Soda5	6	1
Subject 12	23	F	5	Soda5	1	2
Subject 12	23	F	5	Soda5	5	3
Subject 12	23	F	5	Soda6	1	1
Subject 12	23	F	5	Soda6	1	2
Subject 12	23	F	5	Soda6	1	3
Subject 12	23	F	5	Soda7	2	1
Subject 12	23	F	5	Soda7	2	2
Subject 12	23	F	5	Soda7	2	3
Subject 12	23	F	5	Soda8	5	1
Subject 12	23	F	5	Soda8	5	2
Subject 12	23	F	5	Soda8	3	3
Subject 12	23	F	5	Soda9	5	1
Subject 12	23	F	5	Soda9	5	2
Subject 12	23	F	5	Soda9	3	3
Subject 12	23	F	5	Soda10	1	1
Subject 12	23	F	5	Soda10	1	2
Subject 12	23	F	5	Soda10	1	3
Subject 12	23	F	5	Soda11	5	1
Subject 12	23	F	5	Soda11	5	2
Subject 12	23	F	5	Soda11	5	3
Subject 12	23	F	5	Soda12	7	1
Subject 12	23	F	5	Soda12	1	2
Subject 12	23	F	5	Soda12	5	3
Subject 12	23	F	5	Soda13	5	1
Subject 12	23	F	5	Soda13	5	2
Subject 12	23	F	5	Soda13	5	3
Subject 12	23	F	5	Soda14	1	1
Subject 12	23	F	5	Soda14	1	2
Subject 12	23	F	5	Soda14	1	3
Subject 12	23	F	5	Soda15	5	1
Subject 12	23	F	5	Soda15	5	2
Subject 12	23	F	5	Soda15	5	3
Subject 12	23	F	5	Soda16	1	1
Subject 12	23	F	5	Soda16	5	2
Subject 12	23	F	5	Soda16	5	3
Subject 13	22	M	1	MaltDrink1	1	1
Subject 13	22	M	1	MaltDrink1	7	2
Subject 13	22	M	1	MaltDrink1	1	3
Subject 13	22	M	1	MaltDrink2	1	1
Subject 13	22	M	1	MaltDrink2	1	2
Subject 13	22	M	1	MaltDrink2	1	3
Subject 13	22	M	1	MaltDrink3	7	1
Subject 13	22	M	1	MaltDrink3	7	2
Subject 13	22	M	1	MaltDrink3	7	3
Subject 13	22	M	1	MaltDrink4	5	1
Subject 13	22	M	1	MaltDrink4	5	2
Subject 13	22	M	1	MaltDrink4	5	3
Subject 13	22	M	6	Tea1	6	1
Subject 13	22	M	6	Tea1	6	2
Subject 13	22	M	6	Tea1	6	3
Subject 13	22	M	6	Tea2	5	1
Subject 13	22	M	6	Tea2	6	2
Subject 13	22	M	6	Tea2	6	3
Subject 13	22	M	6	Tea3	6	1
Subject 13	22	M	6	Tea3	6	2
Subject 13	22	M	6	Tea3	6	3
Subject 13	22	M	6	Tea4	6	1
Subject 13	22	M	6	Tea4	6	2
Subject 13	22	M	6	Tea4	6	3
Subject 13	22	M	6	Tea5	6	1
Subject 13	22	M	6	Tea5	6	2
Subject 13	22	M	6	Tea5	4	3
Subject 13	22	M	6	Tea6	6	1
Subject 13	22	M	6	Tea6	6	2
Subject 13	22	M	6	Tea6	7	3
Subject 13	22	M	6	Tea7	6	1
Subject 13	22	M	6	Tea7	6	2
Subject 13	22	M	6	Tea7	6	3
Subject 13	22	M	4	SportsDrink1	4	1
Subject 13	22	M	4	SportsDrink1	4	2
Subject 13	22	M	4	SportsDrink1	4	3
Subject 13	22	M	4	SportsDrink2	4	1
Subject 13	22	M	4	SportsDrink2	4	2
Subject 13	22	M	4	SportsDrink2	4	3
Subject 13	22	M	4	SportsDrink3	4	1
Subject 13	22	M	4	SportsDrink3	5	2
Subject 13	22	M	4	SportsDrink3	2	3
Subject 13	22	M	7	FruitJuices1	1	1
Subject 13	22	M	7	FruitJuices1	7	2
Subject 13	22	M	7	FruitJuices1	7	3
Subject 13	22	M	7	FruitJuices2	1	1
Subject 13	22	M	7	FruitJuices2	1	2
Subject 13	22	M	7	FruitJuices2	7	3
Subject 13	22	M	7	FruitJuices3	7	1
Subject 13	22	M	7	FruitJuices3	7	2
Subject 13	22	M	7	FruitJuices3	7	3
Subject 13	22	M	7	FruitJuices4	7	1
Subject 13	22	M	7	FruitJuices4	2	2
Subject 13	22	M	7	FruitJuices4	2	3
Subject 13	22	M	7	FruitJuices5	7	1
Subject 13	22	M	7	FruitJuices5	7	2
Subject 13	22	M	7	FruitJuices5	1	3
Subject 13	22	M	7	FruitJuices6	5	1
Subject 13	22	M	7	FruitJuices6	5	2
Subject 13	22	M	7	FruitJuices6	2	3
Subject 13	22	M	7	FruitJuices7	2	1
Subject 13	22	M	7	FruitJuices7	5	2
Subject 13	22	M	7	FruitJuices7	5	3
Subject 13	22	M	7	FruitJuices8	6	1
Subject 13	22	M	7	FruitJuices8	4	2
Subject 13	22	M	7	FruitJuices8	6	3
Subject 13	22	M	7	FruitJuices9	7	1
Subject 13	22	M	7	FruitJuices9	7	2
Subject 13	22	M	7	FruitJuices9	7	3
Subject 13	22	M	7	FruitJuices10	1	1
Subject 13	22	M	7	FruitJuices10	1	2
Subject 13	22	M	7	FruitJuices10	7	3
Subject 13	22	M	7	FruitJuices11	3	1
Subject 13	22	M	7	FruitJuices11	5	2
Subject 13	22	M	7	FruitJuices11	3	3
Subject 13	22	M	2	Water1	2	1
Subject 13	22	M	2	Water1	2	2
Subject 13	22	M	2	Water1	2	3
Subject 13	22	M	2	Water2	2	1
Subject 13	22	M	2	Water2	2	2
Subject 13	22	M	2	Water2	2	3
Subject 13	22	M	2	Water3	3	1
Subject 13	22	M	2	Water3	2	2
Subject 13	22	M	2	Water3	2	3
Subject 13	22	M	2	Water4	5	1
Subject 13	22	M	2	Water4	5	2
Subject 13	22	M	2	Water4	5	3
Subject 13	22	M	3	FLavWater1	5	1
Subject 13	22	M	3	FLavWater1	5	2
Subject 13	22	M	3	FLavWater1	5	3
Subject 13	22	M	2	Water5	2	1
Subject 13	22	M	2	Water5	3	2
Subject 13	22	M	2	Water5	2	3
Subject 13	22	M	2	Water6	2	1
Subject 13	22	M	2	Water6	2	2
Subject 13	22	M	2	Water6	2	3
Subject 13	22	M	2	Water7	2	1
Subject 13	22	M	2	Water7	2	2
Subject 13	22	M	2	Water7	2	3
Subject 13	22	M	3	FLavWater2	2	1
Subject 13	22	M	3	FLavWater2	2	2
Subject 13	22	M	3	FLavWater2	2	3
Subject 13	22	M	3	FLavWater3	5	1
Subject 13	22	M	3	FLavWater3	7	2
Subject 13	22	M	3	FLavWater3	5	3
Subject 13	22	M	2	Water8	2	1
Subject 13	22	M	2	Water8	2	2
Subject 13	22	M	2	Water8	2	3
Subject 13	22	M	5	Soda1	5	1
Subject 13	22	M	5	Soda1	5	2
Subject 13	22	M	5	Soda1	5	3
Subject 13	22	M	5	Soda2	5	1
Subject 13	22	M	5	Soda2	5	2
Subject 13	22	M	5	Soda2	5	3
Subject 13	22	M	5	Soda3	5	1
Subject 13	22	M	5	Soda3	5	2
Subject 13	22	M	5	Soda3	5	3
Subject 13	22	M	5	Soda4	5	1
Subject 13	22	M	5	Soda4	5	2
Subject 13	22	M	5	Soda4	5	3
Subject 13	22	M	5	Soda5	3	1
Subject 13	22	M	5	Soda5	7	2
Subject 13	22	M	5	Soda5	7	3
Subject 13	22	M	5	Soda6	5	1
Subject 13	22	M	5	Soda6	5	2
Subject 13	22	M	5	Soda6	5	3
Subject 13	22	M	5	Soda7	2	1
Subject 13	22	M	5	Soda7	7	2
Subject 13	22	M	5	Soda7	5	3
Subject 13	22	M	5	Soda8	7	1
Subject 13	22	M	5	Soda8	7	2
Subject 13	22	M	5	Soda8	5	3
Subject 13	22	M	5	Soda9	3	1
Subject 13	22	M	5	Soda9	5	2
Subject 13	22	M	5	Soda9	5	3
Subject 13	22	M	5	Soda10	1	1
Subject 13	22	M	5	Soda10	7	2
Subject 13	22	M	5	Soda10	1	3
Subject 13	22	M	5	Soda11	2	1
Subject 13	22	M	5	Soda11	2	2
Subject 13	22	M	5	Soda11	5	3
Subject 13	22	M	5	Soda12	7	1
Subject 13	22	M	5	Soda12	1	2
Subject 13	22	M	5	Soda12	7	3
Subject 13	22	M	5	Soda13	5	1
Subject 13	22	M	5	Soda13	7	2
Subject 13	22	M	5	Soda13	2	3
Subject 13	22	M	5	Soda14	5	1
Subject 13	22	M	5	Soda14	3	2
Subject 13	22	M	5	Soda14	3	3
Subject 13	22	M	5	Soda15	5	1
Subject 13	22	M	5	Soda15	5	2
Subject 13	22	M	5	Soda15	5	3
Subject 13	22	M	5	Soda16	5	1
Subject 13	22	M	5	Soda16	5	2
Subject 13	22	M	5	Soda16	5	3
Subject 14	24	M	1	MaltDrink1	7	1
Subject 14	24	M	1	MaltDrink1	2	2
Subject 14	24	M	1	MaltDrink1	6	3
Subject 14	24	M	1	MaltDrink2	7	1
Subject 14	24	M	1	MaltDrink2	7	2
Subject 14	24	M	1	MaltDrink2	7	3
Subject 14	24	M	1	MaltDrink3	6	1
Subject 14	24	M	1	MaltDrink3	5	2
Subject 14	24	M	1	MaltDrink3	7	3
Subject 14	24	M	1	MaltDrink4	7	1
Subject 14	24	M	1	MaltDrink4	5	2
Subject 14	24	M	1	MaltDrink4	5	3
Subject 14	24	M	6	Tea1	5	1
Subject 14	24	M	6	Tea1	2	2
Subject 14	24	M	6	Tea1	2	3
Subject 14	24	M	6	Tea2	6	1
Subject 14	24	M	6	Tea2	6	2
Subject 14	24	M	6	Tea2	6	3
Subject 14	24	M	6	Tea3	3	1
Subject 14	24	M	6	Tea3	6	2
Subject 14	24	M	6	Tea3	3	3
Subject 14	24	M	6	Tea4	3	1
Subject 14	24	M	6	Tea4	6	2
Subject 14	24	M	6	Tea4	6	3
Subject 14	24	M	6	Tea5	6	1
Subject 14	24	M	6	Tea5	6	2
Subject 14	24	M	6	Tea5	4	3
Subject 14	24	M	6	Tea6	3	1
Subject 14	24	M	6	Tea6	6	2
Subject 14	24	M	6	Tea6	5	3
Subject 14	24	M	6	Tea7	6	1
Subject 14	24	M	6	Tea7	6	2
Subject 14	24	M	6	Tea7	4	3
Subject 14	24	M	4	SportsDrink1	6	1
Subject 14	24	M	4	SportsDrink1	4	2
Subject 14	24	M	4	SportsDrink1	4	3
Subject 14	24	M	4	SportsDrink2	4	1
Subject 14	24	M	4	SportsDrink2	4	2
Subject 14	24	M	4	SportsDrink2	4	3
Subject 14	24	M	4	SportsDrink3	2	1
Subject 14	24	M	4	SportsDrink3	2	2
Subject 14	24	M	4	SportsDrink3	2	3
Subject 14	24	M	7	FruitJuices1	2	1
Subject 14	24	M	7	FruitJuices1	7	2
Subject 14	24	M	7	FruitJuices1	5	3
Subject 14	24	M	7	FruitJuices2	5	1
Subject 14	24	M	7	FruitJuices2	7	2
Subject 14	24	M	7	FruitJuices2	5	3
Subject 14	24	M	7	FruitJuices3	7	1
Subject 14	24	M	7	FruitJuices3	7	2
Subject 14	24	M	7	FruitJuices3	7	3
Subject 14	24	M	7	FruitJuices4	5	1
Subject 14	24	M	7	FruitJuices4	2	2
Subject 14	24	M	7	FruitJuices4	2	3
Subject 14	24	M	7	FruitJuices5	3	1
Subject 14	24	M	7	FruitJuices5	2	2
Subject 14	24	M	7	FruitJuices5	1	3
Subject 14	24	M	7	FruitJuices6	5	1
Subject 14	24	M	7	FruitJuices6	2	2
Subject 14	24	M	7	FruitJuices6	5	3
Subject 14	24	M	7	FruitJuices7	5	1
Subject 14	24	M	7	FruitJuices7	5	2
Subject 14	24	M	7	FruitJuices7	5	3
Subject 14	24	M	7	FruitJuices8	6	1
Subject 14	24	M	7	FruitJuices8	6	2
Subject 14	24	M	7	FruitJuices8	6	3
Subject 14	24	M	7	FruitJuices9	3	1
Subject 14	24	M	7	FruitJuices9	2	2
Subject 14	24	M	7	FruitJuices9	3	3
Subject 14	24	M	7	FruitJuices10	7	1
Subject 14	24	M	7	FruitJuices10	7	2
Subject 14	24	M	7	FruitJuices10	7	3
Subject 14	24	M	7	FruitJuices11	6	1
Subject 14	24	M	7	FruitJuices11	2	2
Subject 14	24	M	7	FruitJuices11	2	3
Subject 14	24	M	2	Water1	2	1
Subject 14	24	M	2	Water1	2	2
Subject 14	24	M	2	Water1	2	3
Subject 14	24	M	2	Water2	2	1
Subject 14	24	M	2	Water2	2	2
Subject 14	24	M	2	Water2	2	3
Subject 14	24	M	2	Water3	2	1
Subject 14	24	M	2	Water3	2	2
Subject 14	24	M	2	Water3	2	3
Subject 14	24	M	2	Water4	2	1
Subject 14	24	M	2	Water4	2	2
Subject 14	24	M	2	Water4	5	3
Subject 14	24	M	3	FLavWater1	5	1
Subject 14	24	M	3	FLavWater1	5	2
Subject 14	24	M	3	FLavWater1	5	3
Subject 14	24	M	2	Water5	2	1
Subject 14	24	M	2	Water5	2	2
Subject 14	24	M	2	Water5	5	3
Subject 14	24	M	2	Water6	2	1
Subject 14	24	M	2	Water6	2	2
Subject 14	24	M	2	Water6	6	3
Subject 14	24	M	2	Water7	5	1
Subject 14	24	M	2	Water7	2	2
Subject 14	24	M	2	Water7	2	3
Subject 14	24	M	3	FLavWater2	2	1
Subject 14	24	M	3	FLavWater2	2	2
Subject 14	24	M	3	FLavWater2	5	3
Subject 14	24	M	3	FLavWater3	5	1
Subject 14	24	M	3	FLavWater3	5	2
Subject 14	24	M	3	FLavWater3	5	3
Subject 14	24	M	2	Water8	5	1
Subject 14	24	M	2	Water8	2	2
Subject 14	24	M	2	Water8	2	3
Subject 14	24	M	5	Soda1	5	1
Subject 14	24	M	5	Soda1	5	2
Subject 14	24	M	5	Soda1	5	3
Subject 14	24	M	5	Soda2	5	1
Subject 14	24	M	5	Soda2	5	2
Subject 14	24	M	5	Soda2	5	3
Subject 14	24	M	5	Soda3	5	1
Subject 14	24	M	5	Soda3	5	2
Subject 14	24	M	5	Soda3	5	3
Subject 14	24	M	5	Soda4	5	1
Subject 14	24	M	5	Soda4	5	2
Subject 14	24	M	5	Soda4	5	3
Subject 14	24	M	5	Soda5	5	1
Subject 14	24	M	5	Soda5	5	2
Subject 14	24	M	5	Soda5	2	3
Subject 14	24	M	5	Soda6	5	1
Subject 14	24	M	5	Soda6	5	2
Subject 14	24	M	5	Soda6	5	3
Subject 14	24	M	5	Soda7	5	1
Subject 14	24	M	5	Soda7	5	2
Subject 14	24	M	5	Soda7	5	3
Subject 14	24	M	5	Soda8	5	1
Subject 14	24	M	5	Soda8	5	2
Subject 14	24	M	5	Soda8	5	3
Subject 14	24	M	5	Soda9	5	1
Subject 14	24	M	5	Soda9	5	2
Subject 14	24	M	5	Soda9	5	3
Subject 14	24	M	5	Soda10	5	1
Subject 14	24	M	5	Soda10	5	2
Subject 14	24	M	5	Soda10	2	3
Subject 14	24	M	5	Soda11	5	1
Subject 14	24	M	5	Soda11	5	2
Subject 14	24	M	5	Soda11	5	3
Subject 14	24	M	5	Soda12	2	1
Subject 14	24	M	5	Soda12	2	2
Subject 14	24	M	5	Soda12	2	3
Subject 14	24	M	5	Soda13	5	1
Subject 14	24	M	5	Soda13	5	2
Subject 14	24	M	5	Soda13	5	3
Subject 14	24	M	5	Soda14	3	1
Subject 14	24	M	5	Soda14	2	2
Subject 14	24	M	5	Soda14	5	3
Subject 14	24	M	5	Soda15	5	1
Subject 14	24	M	5	Soda15	5	2
Subject 14	24	M	5	Soda15	5	3
Subject 14	24	M	5	Soda16	5	1
Subject 14	24	M	5	Soda16	5	2
Subject 14	24	M	5	Soda16	5	3
Subject 15	23	F	1	MaltDrink1	5	1
Subject 15	23	F	1	MaltDrink1	1	2
Subject 15	23	F	1	MaltDrink1	7	3
Subject 15	23	F	1	MaltDrink2	1	1
Subject 15	23	F	1	MaltDrink2	1	2
Subject 15	23	F	1	MaltDrink2	1	3
Subject 15	23	F	1	MaltDrink3	1	1
Subject 15	23	F	1	MaltDrink3	5	2
Subject 15	23	F	1	MaltDrink3	1	3
Subject 15	23	F	1	MaltDrink4	5	1
Subject 15	23	F	1	MaltDrink4	5	2
Subject 15	23	F	1	MaltDrink4	1	3
Subject 15	23	F	6	Tea1	5	1
Subject 15	23	F	6	Tea1	6	2
Subject 15	23	F	6	Tea1	6	3
Subject 15	23	F	6	Tea2	6	1
Subject 15	23	F	6	Tea2	6	2
Subject 15	23	F	6	Tea2	6	3
Subject 15	23	F	6	Tea3	5	1
Subject 15	23	F	6	Tea3	6	2
Subject 15	23	F	6	Tea3	6	3
Subject 15	23	F	6	Tea4	6	1
Subject 15	23	F	6	Tea4	6	2
Subject 15	23	F	6	Tea4	6	3
Subject 15	23	F	6	Tea5	4	1
Subject 15	23	F	6	Tea5	4	2
Subject 15	23	F	6	Tea5	6	3
Subject 15	23	F	6	Tea6	6	1
Subject 15	23	F	6	Tea6	2	2
Subject 15	23	F	6	Tea6	1	3
Subject 15	23	F	6	Tea7	4	1
Subject 15	23	F	6	Tea7	4	2
Subject 15	23	F	6	Tea7	4	3
Subject 15	23	F	4	SportsDrink1	4	1
Subject 15	23	F	4	SportsDrink1	6	2
Subject 15	23	F	4	SportsDrink1	6	3
Subject 15	23	F	4	SportsDrink2	4	1
Subject 15	23	F	4	SportsDrink2	4	2
Subject 15	23	F	4	SportsDrink2	4	3
Subject 15	23	F	4	SportsDrink3	7	1
Subject 15	23	F	4	SportsDrink3	4	2
Subject 15	23	F	4	SportsDrink3	2	3
Subject 15	23	F	7	FruitJuices1	4	1
Subject 15	23	F	7	FruitJuices1	1	2
Subject 15	23	F	7	FruitJuices1	2	3
Subject 15	23	F	7	FruitJuices2	5	1
Subject 15	23	F	7	FruitJuices2	5	2
Subject 15	23	F	7	FruitJuices2	3	3
Subject 15	23	F	7	FruitJuices3	7	1
Subject 15	23	F	7	FruitJuices3	7	2
Subject 15	23	F	7	FruitJuices3	1	3
Subject 15	23	F	7	FruitJuices4	2	1
Subject 15	23	F	7	FruitJuices4	3	2
Subject 15	23	F	7	FruitJuices4	7	3
Subject 15	23	F	7	FruitJuices5	5	1
Subject 15	23	F	7	FruitJuices5	7	2
Subject 15	23	F	7	FruitJuices5	1	3
Subject 15	23	F	7	FruitJuices6	2	1
Subject 15	23	F	7	FruitJuices6	7	2
Subject 15	23	F	7	FruitJuices6	7	3
Subject 15	23	F	7	FruitJuices7	7	1
Subject 15	23	F	7	FruitJuices7	3	2
Subject 15	23	F	7	FruitJuices7	7	3
Subject 15	23	F	7	FruitJuices8	6	1
Subject 15	23	F	7	FruitJuices8	4	2
Subject 15	23	F	7	FruitJuices8	6	3
Subject 15	23	F	7	FruitJuices9	1	1
Subject 15	23	F	7	FruitJuices9	1	2
Subject 15	23	F	7	FruitJuices9	1	3
Subject 15	23	F	7	FruitJuices10	1	1
Subject 15	23	F	7	FruitJuices10	6	2
Subject 15	23	F	7	FruitJuices10	1	3
Subject 15	23	F	7	FruitJuices11	6	1
Subject 15	23	F	7	FruitJuices11	5	2
Subject 15	23	F	7	FruitJuices11	1	3
Subject 15	23	F	2	Water1	2	1
Subject 15	23	F	2	Water1	2	2
Subject 15	23	F	2	Water1	2	3
Subject 15	23	F	2	Water2	2	1
Subject 15	23	F	2	Water2	2	2
Subject 15	23	F	2	Water2	2	3
Subject 15	23	F	2	Water3	5	1
Subject 15	23	F	2	Water3	2	2
Subject 15	23	F	2	Water3	2	3
Subject 15	23	F	2	Water4	5	1
Subject 15	23	F	2	Water4	5	2
Subject 15	23	F	2	Water4	5	3
Subject 15	23	F	3	FLavWater1	5	1
Subject 15	23	F	3	FLavWater1	5	2
Subject 15	23	F	3	FLavWater1	7	3
Subject 15	23	F	2	Water5	7	1
Subject 15	23	F	2	Water5	7	2
Subject 15	23	F	2	Water5	2	3
Subject 15	23	F	2	Water6	1	1
Subject 15	23	F	2	Water6	1	2
Subject 15	23	F	2	Water6	1	3
Subject 15	23	F	2	Water7	2	1
Subject 15	23	F	2	Water7	5	2
Subject 15	23	F	2	Water7	7	3
Subject 15	23	F	3	FLavWater2	5	1
Subject 15	23	F	3	FLavWater2	2	2
Subject 15	23	F	3	FLavWater2	7	3
Subject 15	23	F	3	FLavWater3	5	1
Subject 15	23	F	3	FLavWater3	7	2
Subject 15	23	F	3	FLavWater3	7	3
Subject 15	23	F	2	Water8	2	1
Subject 15	23	F	2	Water8	7	2
Subject 15	23	F	2	Water8	7	3
Subject 15	23	F	5	Soda1	5	1
Subject 15	23	F	5	Soda1	5	2
Subject 15	23	F	5	Soda1	5	3
Subject 15	23	F	5	Soda2	5	1
Subject 15	23	F	5	Soda2	5	2
Subject 15	23	F	5	Soda2	5	3
Subject 15	23	F	5	Soda3	5	1
Subject 15	23	F	5	Soda3	5	2
Subject 15	23	F	5	Soda3	5	3
Subject 15	23	F	5	Soda4	3	1
Subject 15	23	F	5	Soda4	7	2
Subject 15	23	F	5	Soda4	3	3
Subject 15	23	F	5	Soda5	3	1
Subject 15	23	F	5	Soda5	7	2
Subject 15	23	F	5	Soda5	2	3
Subject 15	23	F	5	Soda6	7	1
Subject 15	23	F	5	Soda6	3	2
Subject 15	23	F	5	Soda6	5	3
Subject 15	23	F	5	Soda7	2	1
Subject 15	23	F	5	Soda7	4	2
Subject 15	23	F	5	Soda7	5	3
Subject 15	23	F	5	Soda8	1	1
Subject 15	23	F	5	Soda8	7	2
Subject 15	23	F	5	Soda8	5	3
Subject 15	23	F	5	Soda9	5	1
Subject 15	23	F	5	Soda9	5	2
Subject 15	23	F	5	Soda9	7	3
Subject 15	23	F	5	Soda10	5	1
Subject 15	23	F	5	Soda10	1	2
Subject 15	23	F	5	Soda10	1	3
Subject 15	23	F	5	Soda11	3	1
Subject 15	23	F	5	Soda11	7	2
Subject 15	23	F	5	Soda11	2	3
Subject 15	23	F	5	Soda12	2	1
Subject 15	23	F	5	Soda12	2	2
Subject 15	23	F	5	Soda12	7	3
Subject 15	23	F	5	Soda13	7	1
Subject 15	23	F	5	Soda13	7	2
Subject 15	23	F	5	Soda13	7	3
Subject 15	23	F	5	Soda14	7	1
Subject 15	23	F	5	Soda14	5	2
Subject 15	23	F	5	Soda14	7	3
Subject 15	23	F	5	Soda15	5	1
Subject 15	23	F	5	Soda15	5	2
Subject 15	23	F	5	Soda15	5	3
Subject 15	23	F	5	Soda16	5	1
Subject 15	23	F	5	Soda16	5	2
Subject 15	23	F	5	Soda16	5	3
Subject 16	25	M	1	MaltDrink1	1	1
Subject 16	25	M	1	MaltDrink1	1	2
Subject 16	25	M	1	MaltDrink1	1	3
Subject 16	25	M	1	MaltDrink2	1	1
Subject 16	25	M	1	MaltDrink2	1	2
Subject 16	25	M	1	MaltDrink2	1	3
Subject 16	25	M	1	MaltDrink3	7	1
Subject 16	25	M	1	MaltDrink3	7	2
Subject 16	25	M	1	MaltDrink3	1	3
Subject 16	25	M	1	MaltDrink4	5	1
Subject 16	25	M	1	MaltDrink4	4	2
Subject 16	25	M	1	MaltDrink4	5	3
Subject 16	25	M	6	Tea1	4	1
Subject 16	25	M	6	Tea1	6	2
Subject 16	25	M	6	Tea1	6	3
Subject 16	25	M	6	Tea2	4	1
Subject 16	25	M	6	Tea2	6	2
Subject 16	25	M	6	Tea2	6	3
Subject 16	25	M	6	Tea3	4	1
Subject 16	25	M	6	Tea3	4	2
Subject 16	25	M	6	Tea3	7	3
Subject 16	25	M	6	Tea4	4	1
Subject 16	25	M	6	Tea4	6	2
Subject 16	25	M	6	Tea4	6	3
Subject 16	25	M	6	Tea5	4	1
Subject 16	25	M	6	Tea5	6	2
Subject 16	25	M	6	Tea5	6	3
Subject 16	25	M	6	Tea6	6	1
Subject 16	25	M	6	Tea6	7	2
Subject 16	25	M	6	Tea6	6	3
Subject 16	25	M	6	Tea7	4	1
Subject 16	25	M	6	Tea7	6	2
Subject 16	25	M	6	Tea7	7	3
Subject 16	25	M	4	SportsDrink1	4	1
Subject 16	25	M	4	SportsDrink1	4	2
Subject 16	25	M	4	SportsDrink1	4	3
Subject 16	25	M	4	SportsDrink2	4	1
Subject 16	25	M	4	SportsDrink2	4	2
Subject 16	25	M	4	SportsDrink2	4	3
Subject 16	25	M	4	SportsDrink3	4	1
Subject 16	25	M	4	SportsDrink3	7	2
Subject 16	25	M	4	SportsDrink3	5	3
Subject 16	25	M	7	FruitJuices1	7	1
Subject 16	25	M	7	FruitJuices1	7	2
Subject 16	25	M	7	FruitJuices1	7	3
Subject 16	25	M	7	FruitJuices2	1	1
Subject 16	25	M	7	FruitJuices2	7	2
Subject 16	25	M	7	FruitJuices2	7	3
Subject 16	25	M	7	FruitJuices3	7	1
Subject 16	25	M	7	FruitJuices3	7	2
Subject 16	25	M	7	FruitJuices3	7	3
Subject 16	25	M	7	FruitJuices4	2	1
Subject 16	25	M	7	FruitJuices4	5	2
Subject 16	25	M	7	FruitJuices4	7	3
Subject 16	25	M	7	FruitJuices5	7	1
Subject 16	25	M	7	FruitJuices5	7	2
Subject 16	25	M	7	FruitJuices5	7	3
Subject 16	25	M	7	FruitJuices6	5	1
Subject 16	25	M	7	FruitJuices6	5	2
Subject 16	25	M	7	FruitJuices6	5	3
Subject 16	25	M	7	FruitJuices7	7	1
Subject 16	25	M	7	FruitJuices7	5	2
Subject 16	25	M	7	FruitJuices7	5	3
Subject 16	25	M	7	FruitJuices8	7	1
Subject 16	25	M	7	FruitJuices8	7	2
Subject 16	25	M	7	FruitJuices8	7	3
Subject 16	25	M	7	FruitJuices9	7	1
Subject 16	25	M	7	FruitJuices9	7	2
Subject 16	25	M	7	FruitJuices9	7	3
Subject 16	25	M	7	FruitJuices10	4	1
Subject 16	25	M	7	FruitJuices10	1	2
Subject 16	25	M	7	FruitJuices10	7	3
Subject 16	25	M	7	FruitJuices11	7	1
Subject 16	25	M	7	FruitJuices11	7	2
Subject 16	25	M	7	FruitJuices11	7	3
Subject 16	25	M	2	Water1	4	1
Subject 16	25	M	2	Water1	4	2
Subject 16	25	M	2	Water1	2	3
Subject 16	25	M	2	Water2	2	1
Subject 16	25	M	2	Water2	2	2
Subject 16	25	M	2	Water2	2	3
Subject 16	25	M	2	Water3	5	1
Subject 16	25	M	2	Water3	5	2
Subject 16	25	M	2	Water3	5	3
Subject 16	25	M	2	Water4	5	1
Subject 16	25	M	2	Water4	2	2
Subject 16	25	M	2	Water4	5	3
Subject 16	25	M	3	FLavWater1	5	1
Subject 16	25	M	3	FLavWater1	5	2
Subject 16	25	M	3	FLavWater1	5	3
Subject 16	25	M	2	Water5	2	1
Subject 16	25	M	2	Water5	2	2
Subject 16	25	M	2	Water5	2	3
Subject 16	25	M	2	Water6	1	1
Subject 16	25	M	2	Water6	1	2
Subject 16	25	M	2	Water6	7	3
Subject 16	25	M	2	Water7	2	1
Subject 16	25	M	2	Water7	2	2
Subject 16	25	M	2	Water7	5	3
Subject 16	25	M	3	FLavWater2	5	1
Subject 16	25	M	3	FLavWater2	2	2
Subject 16	25	M	3	FLavWater2	2	3
Subject 16	25	M	3	FLavWater3	7	1
Subject 16	25	M	3	FLavWater3	5	2
Subject 16	25	M	3	FLavWater3	5	3
Subject 16	25	M	2	Water8	2	1
Subject 16	25	M	2	Water8	5	2
Subject 16	25	M	2	Water8	2	3
Subject 16	25	M	5	Soda1	5	1
Subject 16	25	M	5	Soda1	5	2
Subject 16	25	M	5	Soda1	5	3
Subject 16	25	M	5	Soda2	5	1
Subject 16	25	M	5	Soda2	5	2
Subject 16	25	M	5	Soda2	5	3
Subject 16	25	M	5	Soda3	5	1
Subject 16	25	M	5	Soda3	5	2
Subject 16	25	M	5	Soda3	5	3
Subject 16	25	M	5	Soda4	5	1
Subject 16	25	M	5	Soda4	5	2
Subject 16	25	M	5	Soda4	5	3
Subject 16	25	M	5	Soda5	1	1
Subject 16	25	M	5	Soda5	7	2
Subject 16	25	M	5	Soda5	2	3
Subject 16	25	M	5	Soda6	5	1
Subject 16	25	M	5	Soda6	5	2
Subject 16	25	M	5	Soda6	5	3
Subject 16	25	M	5	Soda7	5	1
Subject 16	25	M	5	Soda7	5	2
Subject 16	25	M	5	Soda7	5	3
Subject 16	25	M	5	Soda8	7	1
Subject 16	25	M	5	Soda8	7	2
Subject 16	25	M	5	Soda8	7	3
Subject 16	25	M	5	Soda9	7	1
Subject 16	25	M	5	Soda9	7	2
Subject 16	25	M	5	Soda9	7	3
Subject 16	25	M	5	Soda10	7	1
Subject 16	25	M	5	Soda10	1	2
Subject 16	25	M	5	Soda10	1	3
Subject 16	25	M	5	Soda11	7	1
Subject 16	25	M	5	Soda11	7	2
Subject 16	25	M	5	Soda11	7	3
Subject 16	25	M	5	Soda12	1	1
Subject 16	25	M	5	Soda12	7	2
Subject 16	25	M	5	Soda12	7	3
Subject 16	25	M	5	Soda13	5	1
Subject 16	25	M	5	Soda13	5	2
Subject 16	25	M	5	Soda13	5	3
Subject 16	25	M	5	Soda14	5	1
Subject 16	25	M	5	Soda14	5	2
Subject 16	25	M	5	Soda14	5	3
Subject 16	25	M	5	Soda15	5	1
Subject 16	25	M	5	Soda15	5	2
Subject 16	25	M	5	Soda15	5	3
Subject 16	25	M	5	Soda16	5	1
Subject 16	25	M	5	Soda16	5	2
Subject 16	25	M	5	Soda16	5	3
Subject 17	22	F	1	MaltDrink1	1	1
Subject 17	22	F	1	MaltDrink1	7	2
Subject 17	22	F	1	MaltDrink1	1	3
Subject 17	22	F	1	MaltDrink2	1	1
Subject 17	22	F	1	MaltDrink2	1	2
Subject 17	22	F	1	MaltDrink2	1	3
Subject 17	22	F	1	MaltDrink3	2	1
Subject 17	22	F	1	MaltDrink3	6	2
Subject 17	22	F	1	MaltDrink3	3	3
Subject 17	22	F	1	MaltDrink4	5	1
Subject 17	22	F	1	MaltDrink4	1	2
Subject 17	22	F	1	MaltDrink4	5	3
Subject 17	22	F	6	Tea1	4	1
Subject 17	22	F	6	Tea1	7	2
Subject 17	22	F	6	Tea1	7	3
Subject 17	22	F	6	Tea2	6	1
Subject 17	22	F	6	Tea2	6	2
Subject 17	22	F	6	Tea2	6	3
Subject 17	22	F	6	Tea3	4	1
Subject 17	22	F	6	Tea3	4	2
Subject 17	22	F	6	Tea3	6	3
Subject 17	22	F	6	Tea4	6	1
Subject 17	22	F	6	Tea4	4	2
Subject 17	22	F	6	Tea4	6	3
Subject 17	22	F	6	Tea5	4	1
Subject 17	22	F	6	Tea5	4	2
Subject 17	22	F	6	Tea5	4	3
Subject 17	22	F	6	Tea6	6	1
Subject 17	22	F	6	Tea6	6	2
Subject 17	22	F	6	Tea6	6	3
Subject 17	22	F	6	Tea7	4	1
Subject 17	22	F	6	Tea7	4	2
Subject 17	22	F	6	Tea7	4	3
Subject 17	22	F	4	SportsDrink1	4	1
Subject 17	22	F	4	SportsDrink1	6	2
Subject 17	22	F	4	SportsDrink1	4	3
Subject 17	22	F	4	SportsDrink2	4	1
Subject 17	22	F	4	SportsDrink2	4	2
Subject 17	22	F	4	SportsDrink2	4	3
Subject 17	22	F	4	SportsDrink3	2	1
Subject 17	22	F	4	SportsDrink3	2	2
Subject 17	22	F	4	SportsDrink3	2	3
Subject 17	22	F	7	FruitJuices1	3	1
Subject 17	22	F	7	FruitJuices1	3	2
Subject 17	22	F	7	FruitJuices1	7	3
Subject 17	22	F	7	FruitJuices2	2	1
Subject 17	22	F	7	FruitJuices2	7	2
Subject 17	22	F	7	FruitJuices2	2	3
Subject 17	22	F	7	FruitJuices3	7	1
Subject 17	22	F	7	FruitJuices3	6	2
Subject 17	22	F	7	FruitJuices3	7	3
Subject 17	22	F	7	FruitJuices4	7	1
Subject 17	22	F	7	FruitJuices4	7	2
Subject 17	22	F	7	FruitJuices4	7	3
Subject 17	22	F	7	FruitJuices5	1	1
Subject 17	22	F	7	FruitJuices5	3	2
Subject 17	22	F	7	FruitJuices5	6	3
Subject 17	22	F	7	FruitJuices6	7	1
Subject 17	22	F	7	FruitJuices6	7	2
Subject 17	22	F	7	FruitJuices6	3	3
Subject 17	22	F	7	FruitJuices7	3	1
Subject 17	22	F	7	FruitJuices7	5	2
Subject 17	22	F	7	FruitJuices7	5	3
Subject 17	22	F	7	FruitJuices8	6	1
Subject 17	22	F	7	FruitJuices8	4	2
Subject 17	22	F	7	FruitJuices8	4	3
Subject 17	22	F	7	FruitJuices9	1	1
Subject 17	22	F	7	FruitJuices9	7	2
Subject 17	22	F	7	FruitJuices9	7	3
Subject 17	22	F	7	FruitJuices10	5	1
Subject 17	22	F	7	FruitJuices10	1	2
Subject 17	22	F	7	FruitJuices10	1	3
Subject 17	22	F	7	FruitJuices11	1	1
Subject 17	22	F	7	FruitJuices11	7	2
Subject 17	22	F	7	FruitJuices11	7	3
Subject 17	22	F	2	Water1	2	1
Subject 17	22	F	2	Water1	2	2
Subject 17	22	F	2	Water1	2	3
Subject 17	22	F	2	Water2	2	1
Subject 17	22	F	2	Water2	2	2
Subject 17	22	F	2	Water2	2	3
Subject 17	22	F	2	Water3	2	1
Subject 17	22	F	2	Water3	2	2
Subject 17	22	F	2	Water3	2	3
Subject 17	22	F	2	Water4	3	1
Subject 17	22	F	2	Water4	2	2
Subject 17	22	F	2	Water4	5	3
Subject 17	22	F	3	FLavWater1	3	1
Subject 17	22	F	3	FLavWater1	3	2
Subject 17	22	F	3	FLavWater1	3	3
Subject 17	22	F	2	Water5	2	1
Subject 17	22	F	2	Water5	2	2
Subject 17	22	F	2	Water5	7	3
Subject 17	22	F	2	Water6	1	1
Subject 17	22	F	2	Water6	7	2
Subject 17	22	F	2	Water6	7	3
Subject 17	22	F	2	Water7	1	1
Subject 17	22	F	2	Water7	2	2
Subject 17	22	F	2	Water7	2	3
Subject 17	22	F	3	FLavWater2	7	1
Subject 17	22	F	3	FLavWater2	2	2
Subject 17	22	F	3	FLavWater2	2	3
Subject 17	22	F	3	FLavWater3	1	1
Subject 17	22	F	3	FLavWater3	2	2
Subject 17	22	F	3	FLavWater3	2	3
Subject 17	22	F	2	Water8	2	1
Subject 17	22	F	2	Water8	2	2
Subject 17	22	F	2	Water8	2	3
Subject 17	22	F	5	Soda1	5	1
Subject 17	22	F	5	Soda1	5	2
Subject 17	22	F	5	Soda1	7	3
Subject 17	22	F	5	Soda2	5	1
Subject 17	22	F	5	Soda2	5	2
Subject 17	22	F	5	Soda2	5	3
Subject 17	22	F	5	Soda3	5	1
Subject 17	22	F	5	Soda3	5	2
Subject 17	22	F	5	Soda3	5	3
Subject 17	22	F	5	Soda4	2	1
Subject 17	22	F	5	Soda4	2	2
Subject 17	22	F	5	Soda4	5	3
Subject 17	22	F	5	Soda5	7	1
Subject 17	22	F	5	Soda5	7	2
Subject 17	22	F	5	Soda5	7	3
Subject 17	22	F	5	Soda6	7	1
Subject 17	22	F	5	Soda6	2	2
Subject 17	22	F	5	Soda6	3	3
Subject 17	22	F	5	Soda7	7	1
Subject 17	22	F	5	Soda7	3	2
Subject 17	22	F	5	Soda7	3	3
Subject 17	22	F	5	Soda8	7	1
Subject 17	22	F	5	Soda8	3	2
Subject 17	22	F	5	Soda8	7	3
Subject 17	22	F	5	Soda9	7	1
Subject 17	22	F	5	Soda9	7	2
Subject 17	22	F	5	Soda9	7	3
Subject 17	22	F	5	Soda10	1	1
Subject 17	22	F	5	Soda10	7	2
Subject 17	22	F	5	Soda10	1	3
Subject 17	22	F	5	Soda11	3	1
Subject 17	22	F	5	Soda11	3	2
Subject 17	22	F	5	Soda11	7	3
Subject 17	22	F	5	Soda12	2	1
Subject 17	22	F	5	Soda12	3	2
Subject 17	22	F	5	Soda12	3	3
Subject 17	22	F	5	Soda13	3	1
Subject 17	22	F	5	Soda13	2	2
Subject 17	22	F	5	Soda13	3	3
Subject 17	22	F	5	Soda14	3	1
Subject 17	22	F	5	Soda14	2	2
Subject 17	22	F	5	Soda14	3	3
Subject 17	22	F	5	Soda15	5	1
Subject 17	22	F	5	Soda15	5	2
Subject 17	22	F	5	Soda15	5	3
Subject 17	22	F	5	Soda16	5	1
Subject 17	22	F	5	Soda16	5	2
Subject 17	22	F	5	Soda16	5	3
Subject 18	20	M	1	MaltDrink1	1	1
Subject 18	20	M	1	MaltDrink1	1	2
Subject 18	20	M	1	MaltDrink1	1	3
Subject 18	20	M	1	MaltDrink2	1	1
Subject 18	20	M	1	MaltDrink2	1	2
Subject 18	20	M	1	MaltDrink2	5	3
Subject 18	20	M	1	MaltDrink3	5	1
Subject 18	20	M	1	MaltDrink3	5	2
Subject 18	20	M	1	MaltDrink3	1	3
Subject 18	20	M	1	MaltDrink4	5	1
Subject 18	20	M	1	MaltDrink4	5	2
Subject 18	20	M	1	MaltDrink4	5	3
Subject 18	20	M	6	Tea1	6	1
Subject 18	20	M	6	Tea1	6	2
Subject 18	20	M	6	Tea1	6	3
Subject 18	20	M	6	Tea2	6	1
Subject 18	20	M	6	Tea2	6	2
Subject 18	20	M	6	Tea2	6	3
Subject 18	20	M	6	Tea3	6	1
Subject 18	20	M	6	Tea3	6	2
Subject 18	20	M	6	Tea3	6	3
Subject 18	20	M	6	Tea4	6	1
Subject 18	20	M	6	Tea4	6	2
Subject 18	20	M	6	Tea4	6	3
Subject 18	20	M	6	Tea5	6	1
Subject 18	20	M	6	Tea5	6	2
Subject 18	20	M	6	Tea5	6	3
Subject 18	20	M	6	Tea6	2	1
Subject 18	20	M	6	Tea6	6	2
Subject 18	20	M	6	Tea6	2	3
Subject 18	20	M	6	Tea7	6	1
Subject 18	20	M	6	Tea7	6	2
Subject 18	20	M	6	Tea7	6	3
Subject 18	20	M	4	SportsDrink1	4	1
Subject 18	20	M	4	SportsDrink1	4	2
Subject 18	20	M	4	SportsDrink1	6	3
Subject 18	20	M	4	SportsDrink2	4	1
Subject 18	20	M	4	SportsDrink2	4	2
Subject 18	20	M	4	SportsDrink2	4	3
Subject 18	20	M	4	SportsDrink3	5	1
Subject 18	20	M	4	SportsDrink3	5	2
Subject 18	20	M	4	SportsDrink3	2	3
Subject 18	20	M	7	FruitJuices1	7	1
Subject 18	20	M	7	FruitJuices1	7	2
Subject 18	20	M	7	FruitJuices1	3	3
Subject 18	20	M	7	FruitJuices2	7	1
Subject 18	20	M	7	FruitJuices2	7	2
Subject 18	20	M	7	FruitJuices2	2	3
Subject 18	20	M	7	FruitJuices3	5	1
Subject 18	20	M	7	FruitJuices3	5	2
Subject 18	20	M	7	FruitJuices3	1	3
Subject 18	20	M	7	FruitJuices4	7	1
Subject 18	20	M	7	FruitJuices4	6	2
Subject 18	20	M	7	FruitJuices4	6	3
Subject 18	20	M	7	FruitJuices5	1	1
Subject 18	20	M	7	FruitJuices5	6	2
Subject 18	20	M	7	FruitJuices5	1	3
Subject 18	20	M	7	FruitJuices6	5	1
Subject 18	20	M	7	FruitJuices6	5	2
Subject 18	20	M	7	FruitJuices6	5	3
Subject 18	20	M	7	FruitJuices7	5	1
Subject 18	20	M	7	FruitJuices7	5	2
Subject 18	20	M	7	FruitJuices7	2	3
Subject 18	20	M	7	FruitJuices8	6	1
Subject 18	20	M	7	FruitJuices8	6	2
Subject 18	20	M	7	FruitJuices8	6	3
Subject 18	20	M	7	FruitJuices9	6	1
Subject 18	20	M	7	FruitJuices9	4	2
Subject 18	20	M	7	FruitJuices9	7	3
Subject 18	20	M	7	FruitJuices10	7	1
Subject 18	20	M	7	FruitJuices10	6	2
Subject 18	20	M	7	FruitJuices10	1	3
Subject 18	20	M	7	FruitJuices11	5	1
Subject 18	20	M	7	FruitJuices11	5	2
Subject 18	20	M	7	FruitJuices11	7	3
Subject 18	20	M	2	Water1	7	1
Subject 18	20	M	2	Water1	4	2
Subject 18	20	M	2	Water1	7	3
Subject 18	20	M	2	Water2	7	1
Subject 18	20	M	2	Water2	2	2
Subject 18	20	M	2	Water2	2	3
Subject 18	20	M	2	Water3	3	1
Subject 18	20	M	2	Water3	2	2
Subject 18	20	M	2	Water3	2	3
Subject 18	20	M	2	Water4	5	1
Subject 18	20	M	2	Water4	2	2
Subject 18	20	M	2	Water4	5	3
Subject 18	20	M	3	FLavWater1	5	1
Subject 18	20	M	3	FLavWater1	3	2
Subject 18	20	M	3	FLavWater1	5	3
Subject 18	20	M	2	Water5	2	1
Subject 18	20	M	2	Water5	2	2
Subject 18	20	M	2	Water5	2	3
Subject 18	20	M	2	Water6	1	1
Subject 18	20	M	2	Water6	6	2
Subject 18	20	M	2	Water6	1	3
Subject 18	20	M	2	Water7	2	1
Subject 18	20	M	2	Water7	2	2
Subject 18	20	M	2	Water7	2	3
Subject 18	20	M	3	FLavWater2	2	1
Subject 18	20	M	3	FLavWater2	2	2
Subject 18	20	M	3	FLavWater2	2	3
Subject 18	20	M	3	FLavWater3	5	1
Subject 18	20	M	3	FLavWater3	5	2
Subject 18	20	M	3	FLavWater3	5	3
Subject 18	20	M	2	Water8	2	1
Subject 18	20	M	2	Water8	2	2
Subject 18	20	M	2	Water8	2	3
Subject 18	20	M	5	Soda1	5	1
Subject 18	20	M	5	Soda1	5	2
Subject 18	20	M	5	Soda1	5	3
Subject 18	20	M	5	Soda2	5	1
Subject 18	20	M	5	Soda2	5	2
Subject 18	20	M	5	Soda2	5	3
Subject 18	20	M	5	Soda3	5	1
Subject 18	20	M	5	Soda3	5	2
Subject 18	20	M	5	Soda3	5	3
Subject 18	20	M	5	Soda4	5	1
Subject 18	20	M	5	Soda4	5	2
Subject 18	20	M	5	Soda4	5	3
Subject 18	20	M	5	Soda5	5	1
Subject 18	20	M	5	Soda5	3	2
Subject 18	20	M	5	Soda5	3	3
Subject 18	20	M	5	Soda6	5	1
Subject 18	20	M	5	Soda6	5	2
Subject 18	20	M	5	Soda6	5	3
Subject 18	20	M	5	Soda7	4	1
Subject 18	20	M	5	Soda7	4	2
Subject 18	20	M	5	Soda7	4	3
Subject 18	20	M	5	Soda8	4	1
Subject 18	20	M	5	Soda8	2	2
Subject 18	20	M	5	Soda8	5	3
Subject 18	20	M	5	Soda9	5	1
Subject 18	20	M	5	Soda9	5	2
Subject 18	20	M	5	Soda9	5	3
Subject 18	20	M	5	Soda10	6	1
Subject 18	20	M	5	Soda10	1	2
Subject 18	20	M	5	Soda10	1	3
Subject 18	20	M	5	Soda11	5	1
Subject 18	20	M	5	Soda11	5	2
Subject 18	20	M	5	Soda11	5	3
Subject 18	20	M	5	Soda12	2	1
Subject 18	20	M	5	Soda12	2	2
Subject 18	20	M	5	Soda12	4	3
Subject 18	20	M	5	Soda13	5	1
Subject 18	20	M	5	Soda13	5	2
Subject 18	20	M	5	Soda13	5	3
Subject 18	20	M	5	Soda14	2	1
Subject 18	20	M	5	Soda14	5	2
Subject 18	20	M	5	Soda14	5	3
Subject 18	20	M	5	Soda15	5	1
Subject 18	20	M	5	Soda15	5	2
Subject 18	20	M	5	Soda15	5	3
Subject 18	20	M	5	Soda16	5	1
Subject 18	20	M	5	Soda16	5	2
Subject 18	20	M	5	Soda16	5	3
Subject 19	31	M	1	MaltDrink1	7	1
Subject 19	31	M	1	MaltDrink1	7	2
Subject 19	31	M	1	MaltDrink1	5	3
Subject 19	31	M	1	MaltDrink2	2	1
Subject 19	31	M	1	MaltDrink2	7	2
Subject 19	31	M	1	MaltDrink2	5	3
Subject 19	31	M	1	MaltDrink3	7	1
Subject 19	31	M	1	MaltDrink3	2	2
Subject 19	31	M	1	MaltDrink3	7	3
Subject 19	31	M	1	MaltDrink4	5	1
Subject 19	31	M	1	MaltDrink4	5	2
Subject 19	31	M	1	MaltDrink4	5	3
Subject 19	31	M	6	Tea1	4	1
Subject 19	31	M	6	Tea1	4	2
Subject 19	31	M	6	Tea1	7	3
Subject 19	31	M	6	Tea2	5	1
Subject 19	31	M	6	Tea2	5	2
Subject 19	31	M	6	Tea2	4	3
Subject 19	31	M	6	Tea3	6	1
Subject 19	31	M	6	Tea3	4	2
Subject 19	31	M	6	Tea3	6	3
Subject 19	31	M	6	Tea4	4	1
Subject 19	31	M	6	Tea4	4	2
Subject 19	31	M	6	Tea4	7	3
Subject 19	31	M	6	Tea5	6	1
Subject 19	31	M	6	Tea5	4	2
Subject 19	31	M	6	Tea5	7	3
Subject 19	31	M	6	Tea6	5	1
Subject 19	31	M	6	Tea6	6	2
Subject 19	31	M	6	Tea6	7	3
Subject 19	31	M	6	Tea7	1	1
Subject 19	31	M	6	Tea7	4	2
Subject 19	31	M	6	Tea7	6	3
Subject 19	31	M	4	SportsDrink1	2	1
Subject 19	31	M	4	SportsDrink1	4	2
Subject 19	31	M	4	SportsDrink1	5	3
Subject 19	31	M	4	SportsDrink2	6	1
Subject 19	31	M	4	SportsDrink2	4	2
Subject 19	31	M	4	SportsDrink2	4	3
Subject 19	31	M	4	SportsDrink3	5	1
Subject 19	31	M	4	SportsDrink3	5	2
Subject 19	31	M	4	SportsDrink3	2	3
Subject 19	31	M	7	FruitJuices1	7	1
Subject 19	31	M	7	FruitJuices1	7	2
Subject 19	31	M	7	FruitJuices1	7	3
Subject 19	31	M	7	FruitJuices2	7	1
Subject 19	31	M	7	FruitJuices2	7	2
Subject 19	31	M	7	FruitJuices2	5	3
Subject 19	31	M	7	FruitJuices3	2	1
Subject 19	31	M	7	FruitJuices3	5	2
Subject 19	31	M	7	FruitJuices3	7	3
Subject 19	31	M	7	FruitJuices4	4	1
Subject 19	31	M	7	FruitJuices4	5	2
Subject 19	31	M	7	FruitJuices4	5	3
Subject 19	31	M	7	FruitJuices5	7	1
Subject 19	31	M	7	FruitJuices5	7	2
Subject 19	31	M	7	FruitJuices5	7	3
Subject 19	31	M	7	FruitJuices6	2	1
Subject 19	31	M	7	FruitJuices6	5	2
Subject 19	31	M	7	FruitJuices6	5	3
Subject 19	31	M	7	FruitJuices7	2	1
Subject 19	31	M	7	FruitJuices7	2	2
Subject 19	31	M	7	FruitJuices7	5	3
Subject 19	31	M	7	FruitJuices8	7	1
Subject 19	31	M	7	FruitJuices8	6	2
Subject 19	31	M	7	FruitJuices8	7	3
Subject 19	31	M	7	FruitJuices9	6	1
Subject 19	31	M	7	FruitJuices9	6	2
Subject 19	31	M	7	FruitJuices9	5	3
Subject 19	31	M	7	FruitJuices10	5	1
Subject 19	31	M	7	FruitJuices10	5	2
Subject 19	31	M	7	FruitJuices10	7	3
Subject 19	31	M	7	FruitJuices11	3	1
Subject 19	31	M	7	FruitJuices11	2	2
Subject 19	31	M	7	FruitJuices11	7	3
Subject 19	31	M	2	Water1	3	1
Subject 19	31	M	2	Water1	5	2
Subject 19	31	M	2	Water1	5	3
Subject 19	31	M	2	Water2	2	1
Subject 19	31	M	2	Water2	2	2
Subject 19	31	M	2	Water2	2	3
Subject 19	31	M	2	Water3	2	1
Subject 19	31	M	2	Water3	2	2
Subject 19	31	M	2	Water3	2	3
Subject 19	31	M	2	Water4	5	1
Subject 19	31	M	2	Water4	5	2
Subject 19	31	M	2	Water4	4	3
Subject 19	31	M	3	FLavWater1	5	1
Subject 19	31	M	3	FLavWater1	2	2
Subject 19	31	M	3	FLavWater1	5	3
Subject 19	31	M	2	Water5	4	1
Subject 19	31	M	2	Water5	2	2
Subject 19	31	M	2	Water5	5	3
Subject 19	31	M	2	Water6	7	1
Subject 19	31	M	2	Water6	2	2
Subject 19	31	M	2	Water6	5	3
Subject 19	31	M	2	Water7	2	1
Subject 19	31	M	2	Water7	5	2
Subject 19	31	M	2	Water7	5	3
Subject 19	31	M	3	FLavWater2	2	1
Subject 19	31	M	3	FLavWater2	2	2
Subject 19	31	M	3	FLavWater2	2	3
Subject 19	31	M	3	FLavWater3	5	1
Subject 19	31	M	3	FLavWater3	2	2
Subject 19	31	M	3	FLavWater3	5	3
Subject 19	31	M	2	Water8	2	1
Subject 19	31	M	2	Water8	2	2
Subject 19	31	M	2	Water8	2	3
Subject 19	31	M	5	Soda1	4	1
Subject 19	31	M	5	Soda1	5	2
Subject 19	31	M	5	Soda1	5	3
Subject 19	31	M	5	Soda2	5	1
Subject 19	31	M	5	Soda2	5	2
Subject 19	31	M	5	Soda2	5	3
Subject 19	31	M	5	Soda3	5	1
Subject 19	31	M	5	Soda3	6	2
Subject 19	31	M	5	Soda3	5	3
Subject 19	31	M	5	Soda4	5	1
Subject 19	31	M	5	Soda4	5	2
Subject 19	31	M	5	Soda4	5	3
Subject 19	31	M	5	Soda5	7	1
Subject 19	31	M	5	Soda5	2	2
Subject 19	31	M	5	Soda5	5	3
Subject 19	31	M	5	Soda6	2	1
Subject 19	31	M	5	Soda6	2	2
Subject 19	31	M	5	Soda6	5	3
Subject 19	31	M	5	Soda7	3	1
Subject 19	31	M	5	Soda7	5	2
Subject 19	31	M	5	Soda7	5	3
Subject 19	31	M	5	Soda8	7	1
Subject 19	31	M	5	Soda8	2	2
Subject 19	31	M	5	Soda8	7	3
Subject 19	31	M	5	Soda9	2	1
Subject 19	31	M	5	Soda9	6	2
Subject 19	31	M	5	Soda9	7	3
Subject 19	31	M	5	Soda10	7	1
Subject 19	31	M	5	Soda10	7	2
Subject 19	31	M	5	Soda10	5	3
Subject 19	31	M	5	Soda11	2	1
Subject 19	31	M	5	Soda11	7	2
Subject 19	31	M	5	Soda11	7	3
Subject 19	31	M	5	Soda12	4	1
Subject 19	31	M	5	Soda12	5	2
Subject 19	31	M	5	Soda12	3	3
Subject 19	31	M	5	Soda13	2	1
Subject 19	31	M	5	Soda13	2	2
Subject 19	31	M	5	Soda13	5	3
Subject 19	31	M	5	Soda14	5	1
Subject 19	31	M	5	Soda14	2	2
Subject 19	31	M	5	Soda14	2	3
Subject 19	31	M	5	Soda15	5	1
Subject 19	31	M	5	Soda15	5	2
Subject 19	31	M	5	Soda15	5	3
Subject 19	31	M	5	Soda16	5	1
Subject 19	31	M	5	Soda16	5	2
Subject 19	31	M	5	Soda16	5	3
Subject 2	25	F	1	MaltDrink1	1	1
Subject 2	25	F	1	MaltDrink1	4	2
Subject 2	25	F	1	MaltDrink1	2	3
Subject 2	25	F	1	MaltDrink2	7	1
Subject 2	25	F	1	MaltDrink2	7	2
Subject 2	25	F	1	MaltDrink2	7	3
Subject 2	25	F	1	MaltDrink3	1	1
Subject 2	25	F	1	MaltDrink3	2	2
Subject 2	25	F	1	MaltDrink3	5	3
Subject 2	25	F	1	MaltDrink4	5	1
Subject 2	25	F	1	MaltDrink4	5	2
Subject 2	25	F	1	MaltDrink4	5	3
Subject 2	25	F	6	Tea1	4	1
Subject 2	25	F	6	Tea1	4	2
Subject 2	25	F	6	Tea1	4	3
Subject 2	25	F	6	Tea2	6	1
Subject 2	25	F	6	Tea2	6	2
Subject 2	25	F	6	Tea2	6	3
Subject 2	25	F	6	Tea3	4	1
Subject 2	25	F	6	Tea3	4	2
Subject 2	25	F	6	Tea3	4	3
Subject 2	25	F	6	Tea4	7	1
Subject 2	25	F	6	Tea4	7	2
Subject 2	25	F	6	Tea4	6	3
Subject 2	25	F	6	Tea5	4	1
Subject 2	25	F	6	Tea5	4	2
Subject 2	25	F	6	Tea5	4	3
Subject 2	25	F	6	Tea6	3	1
Subject 2	25	F	6	Tea6	2	2
Subject 2	25	F	6	Tea6	6	3
Subject 2	25	F	6	Tea7	4	1
Subject 2	25	F	6	Tea7	4	2
Subject 2	25	F	6	Tea7	4	3
Subject 2	25	F	4	SportsDrink1	4	1
Subject 2	25	F	4	SportsDrink1	4	2
Subject 2	25	F	4	SportsDrink1	4	3
Subject 2	25	F	4	SportsDrink2	4	1
Subject 2	25	F	4	SportsDrink2	4	2
Subject 2	25	F	4	SportsDrink2	4	3
Subject 2	25	F	4	SportsDrink3	2	1
Subject 2	25	F	4	SportsDrink3	3	2
Subject 2	25	F	4	SportsDrink3	4	3
Subject 2	25	F	7	FruitJuices1	3	1
Subject 2	25	F	7	FruitJuices1	2	2
Subject 2	25	F	7	FruitJuices1	3	3
Subject 2	25	F	7	FruitJuices2	5	1
Subject 2	25	F	7	FruitJuices2	3	2
Subject 2	25	F	7	FruitJuices2	3	3
Subject 2	25	F	7	FruitJuices3	7	1
Subject 2	25	F	7	FruitJuices3	7	2
Subject 2	25	F	7	FruitJuices3	7	3
Subject 2	25	F	7	FruitJuices4	3	1
Subject 2	25	F	7	FruitJuices4	2	2
Subject 2	25	F	7	FruitJuices4	5	3
Subject 2	25	F	7	FruitJuices5	1	1
Subject 2	25	F	7	FruitJuices5	1	2
Subject 2	25	F	7	FruitJuices5	7	3
Subject 2	25	F	7	FruitJuices6	5	1
Subject 2	25	F	7	FruitJuices6	5	2
Subject 2	25	F	7	FruitJuices6	2	3
Subject 2	25	F	7	FruitJuices7	5	1
Subject 2	25	F	7	FruitJuices7	5	2
Subject 2	25	F	7	FruitJuices7	5	3
Subject 2	25	F	7	FruitJuices8	7	1
Subject 2	25	F	7	FruitJuices8	7	2
Subject 2	25	F	7	FruitJuices8	7	3
Subject 2	25	F	7	FruitJuices9	7	1
Subject 2	25	F	7	FruitJuices9	7	2
Subject 2	25	F	7	FruitJuices9	7	3
Subject 2	25	F	7	FruitJuices10	7	1
Subject 2	25	F	7	FruitJuices10	7	2
Subject 2	25	F	7	FruitJuices10	7	3
Subject 2	25	F	7	FruitJuices11	7	1
Subject 2	25	F	7	FruitJuices11	7	2
Subject 2	25	F	7	FruitJuices11	7	3
Subject 2	25	F	2	Water1	4	1
Subject 2	25	F	2	Water1	2	2
Subject 2	25	F	2	Water1	3	3
Subject 2	25	F	2	Water2	1	1
Subject 2	25	F	2	Water2	2	2
Subject 2	25	F	2	Water2	2	3
Subject 2	25	F	2	Water3	2	1
Subject 2	25	F	2	Water3	2	2
Subject 2	25	F	2	Water3	2	3
Subject 2	25	F	2	Water4	2	1
Subject 2	25	F	2	Water4	5	2
Subject 2	25	F	2	Water4	5	3
Subject 2	25	F	3	FLavWater1	5	1
Subject 2	25	F	3	FLavWater1	5	2
Subject 2	25	F	3	FLavWater1	5	3
Subject 2	25	F	2	Water5	2	1
Subject 2	25	F	2	Water5	2	2
Subject 2	25	F	2	Water5	2	3
Subject 2	25	F	2	Water6	2	1
Subject 2	25	F	2	Water6	7	2
Subject 2	25	F	2	Water6	7	3
Subject 2	25	F	2	Water7	2	1
Subject 2	25	F	2	Water7	2	2
Subject 2	25	F	2	Water7	2	3
Subject 2	25	F	3	FLavWater2	2	1
Subject 2	25	F	3	FLavWater2	2	2
Subject 2	25	F	3	FLavWater2	2	3
Subject 2	25	F	3	FLavWater3	5	1
Subject 2	25	F	3	FLavWater3	2	2
Subject 2	25	F	3	FLavWater3	2	3
Subject 2	25	F	2	Water8	5	1
Subject 2	25	F	2	Water8	2	2
Subject 2	25	F	2	Water8	2	3
Subject 2	25	F	5	Soda1	5	1
Subject 2	25	F	5	Soda1	5	2
Subject 2	25	F	5	Soda1	5	3
Subject 2	25	F	5	Soda2	5	1
Subject 2	25	F	5	Soda2	5	2
Subject 2	25	F	5	Soda2	5	3
Subject 2	25	F	5	Soda3	5	1
Subject 2	25	F	5	Soda3	5	2
Subject 2	25	F	5	Soda3	5	3
Subject 2	25	F	5	Soda4	2	1
Subject 2	25	F	5	Soda4	2	2
Subject 2	25	F	5	Soda4	5	3
Subject 2	25	F	5	Soda5	2	1
Subject 2	25	F	5	Soda5	2	2
Subject 2	25	F	5	Soda5	2	3
Subject 2	25	F	5	Soda6	5	1
Subject 2	25	F	5	Soda6	5	2
Subject 2	25	F	5	Soda6	2	3
Subject 2	25	F	5	Soda7	2	1
Subject 2	25	F	5	Soda7	3	2
Subject 2	25	F	5	Soda7	5	3
Subject 2	25	F	5	Soda8	5	1
Subject 2	25	F	5	Soda8	5	2
Subject 2	25	F	5	Soda8	5	3
Subject 2	25	F	5	Soda9	5	1
Subject 2	25	F	5	Soda9	2	2
Subject 2	25	F	5	Soda9	5	3
Subject 2	25	F	5	Soda10	5	1
Subject 2	25	F	5	Soda10	3	2
Subject 2	25	F	5	Soda10	5	3
Subject 2	25	F	5	Soda11	5	1
Subject 2	25	F	5	Soda11	3	2
Subject 2	25	F	5	Soda11	5	3
Subject 2	25	F	5	Soda12	3	1
Subject 2	25	F	5	Soda12	3	2
Subject 2	25	F	5	Soda12	2	3
Subject 2	25	F	5	Soda13	5	1
Subject 2	25	F	5	Soda13	5	2
Subject 2	25	F	5	Soda13	5	3
Subject 2	25	F	5	Soda14	2	1
Subject 2	25	F	5	Soda14	2	2
Subject 2	25	F	5	Soda14	5	3
Subject 2	25	F	5	Soda15	5	1
Subject 2	25	F	5	Soda15	5	2
Subject 2	25	F	5	Soda15	5	3
Subject 2	25	F	5	Soda16	5	1
Subject 2	25	F	5	Soda16	5	2
Subject 2	25	F	5	Soda16	5	3
Subject 20	29	F	1	MaltDrink1	1	1
Subject 20	29	F	1	MaltDrink1	1	2
Subject 20	29	F	1	MaltDrink1	1	3
Subject 20	29	F	1	MaltDrink2	1	1
Subject 20	29	F	1	MaltDrink2	1	2
Subject 20	29	F	1	MaltDrink2	1	3
Subject 20	29	F	1	MaltDrink3	3	1
Subject 20	29	F	1	MaltDrink3	7	2
Subject 20	29	F	1	MaltDrink3	5	3
Subject 20	29	F	1	MaltDrink4	5	1
Subject 20	29	F	1	MaltDrink4	7	2
Subject 20	29	F	1	MaltDrink4	5	3
Subject 20	29	F	6	Tea1	6	1
Subject 20	29	F	6	Tea1	6	2
Subject 20	29	F	6	Tea1	4	3
Subject 20	29	F	6	Tea2	2	1
Subject 20	29	F	6	Tea2	6	2
Subject 20	29	F	6	Tea2	6	3
Subject 20	29	F	6	Tea3	6	1
Subject 20	29	F	6	Tea3	6	2
Subject 20	29	F	6	Tea3	6	3
Subject 20	29	F	6	Tea4	4	1
Subject 20	29	F	6	Tea4	4	2
Subject 20	29	F	6	Tea4	6	3
Subject 20	29	F	6	Tea5	4	1
Subject 20	29	F	6	Tea5	4	2
Subject 20	29	F	6	Tea5	4	3
Subject 20	29	F	6	Tea6	7	1
Subject 20	29	F	6	Tea6	7	2
Subject 20	29	F	6	Tea6	7	3
Subject 20	29	F	6	Tea7	4	1
Subject 20	29	F	6	Tea7	4	2
Subject 20	29	F	6	Tea7	4	3
Subject 20	29	F	4	SportsDrink1	6	1
Subject 20	29	F	4	SportsDrink1	6	2
Subject 20	29	F	4	SportsDrink1	6	3
Subject 20	29	F	4	SportsDrink2	4	1
Subject 20	29	F	4	SportsDrink2	4	2
Subject 20	29	F	4	SportsDrink2	4	3
Subject 20	29	F	4	SportsDrink3	6	1
Subject 20	29	F	4	SportsDrink3	6	2
Subject 20	29	F	4	SportsDrink3	4	3
Subject 20	29	F	7	FruitJuices1	7	1
Subject 20	29	F	7	FruitJuices1	7	2
Subject 20	29	F	7	FruitJuices1	7	3
Subject 20	29	F	7	FruitJuices2	2	1
Subject 20	29	F	7	FruitJuices2	1	2
Subject 20	29	F	7	FruitJuices2	7	3
Subject 20	29	F	7	FruitJuices3	7	1
Subject 20	29	F	7	FruitJuices3	7	2
Subject 20	29	F	7	FruitJuices3	7	3
Subject 20	29	F	7	FruitJuices4	2	1
Subject 20	29	F	7	FruitJuices4	5	2
Subject 20	29	F	7	FruitJuices4	7	3
Subject 20	29	F	7	FruitJuices5	1	1
Subject 20	29	F	7	FruitJuices5	1	2
Subject 20	29	F	7	FruitJuices5	1	3
Subject 20	29	F	7	FruitJuices6	5	1
Subject 20	29	F	7	FruitJuices6	2	2
Subject 20	29	F	7	FruitJuices6	2	3
Subject 20	29	F	7	FruitJuices7	5	1
Subject 20	29	F	7	FruitJuices7	2	2
Subject 20	29	F	7	FruitJuices7	2	3
Subject 20	29	F	7	FruitJuices8	5	1
Subject 20	29	F	7	FruitJuices8	7	2
Subject 20	29	F	7	FruitJuices8	6	3
Subject 20	29	F	7	FruitJuices9	7	1
Subject 20	29	F	7	FruitJuices9	7	2
Subject 20	29	F	7	FruitJuices9	7	3
Subject 20	29	F	7	FruitJuices10	1	1
Subject 20	29	F	7	FruitJuices10	1	2
Subject 20	29	F	7	FruitJuices10	1	3
Subject 20	29	F	7	FruitJuices11	7	1
Subject 20	29	F	7	FruitJuices11	7	2
Subject 20	29	F	7	FruitJuices11	5	3
Subject 20	29	F	2	Water1	2	1
Subject 20	29	F	2	Water1	2	2
Subject 20	29	F	2	Water1	2	3
Subject 20	29	F	2	Water2	7	1
Subject 20	29	F	2	Water2	2	2
Subject 20	29	F	2	Water2	2	3
Subject 20	29	F	2	Water3	2	1
Subject 20	29	F	2	Water3	2	2
Subject 20	29	F	2	Water3	5	3
Subject 20	29	F	2	Water4	5	1
Subject 20	29	F	2	Water4	5	2
Subject 20	29	F	2	Water4	5	3
Subject 20	29	F	3	FLavWater1	5	1
Subject 20	29	F	3	FLavWater1	5	2
Subject 20	29	F	3	FLavWater1	5	3
Subject 20	29	F	2	Water5	7	1
Subject 20	29	F	2	Water5	7	2
Subject 20	29	F	2	Water5	7	3
Subject 20	29	F	2	Water6	2	1
Subject 20	29	F	2	Water6	2	2
Subject 20	29	F	2	Water6	2	3
Subject 20	29	F	2	Water7	2	1
Subject 20	29	F	2	Water7	2	2
Subject 20	29	F	2	Water7	2	3
Subject 20	29	F	3	FLavWater2	5	1
Subject 20	29	F	3	FLavWater2	2	2
Subject 20	29	F	3	FLavWater2	2	3
Subject 20	29	F	3	FLavWater3	5	1
Subject 20	29	F	3	FLavWater3	2	2
Subject 20	29	F	3	FLavWater3	5	3
Subject 20	29	F	2	Water8	2	1
Subject 20	29	F	2	Water8	7	2
Subject 20	29	F	2	Water8	2	3
Subject 20	29	F	5	Soda1	5	1
Subject 20	29	F	5	Soda1	5	2
Subject 20	29	F	5	Soda1	5	3
Subject 20	29	F	5	Soda2	5	1
Subject 20	29	F	5	Soda2	5	2
Subject 20	29	F	5	Soda2	5	3
Subject 20	29	F	5	Soda3	5	1
Subject 20	29	F	5	Soda3	5	2
Subject 20	29	F	5	Soda3	5	3
Subject 20	29	F	5	Soda4	5	1
Subject 20	29	F	5	Soda4	5	2
Subject 20	29	F	5	Soda4	5	3
Subject 20	29	F	5	Soda5	7	1
Subject 20	29	F	5	Soda5	5	2
Subject 20	29	F	5	Soda5	1	3
Subject 20	29	F	5	Soda6	5	1
Subject 20	29	F	5	Soda6	5	2
Subject 20	29	F	5	Soda6	2	3
Subject 20	29	F	5	Soda7	5	1
[truncated: 2,057 more rows]
