# Supplementary material for: Code and data on the categorization of soft-drink bottles using image silhouettes
Source: Data Brief. 2018 Dec 24;22:590–4. doi: 10.1016/j.dib.2018.12.068 (PMC6327070; doi:10.1016/j.dib.2018.12.068)
Supplement: Supplementary file 3 — Supplementary material [file mmc3.zip]

Archive with 1 entries (1 files):
- ShapeMeasure.m
