# Supplementary material for: Code and data on the categorization of soft-drink bottles using image silhouettes
Source: Data Brief. 2018 Dec 24;22:590–4. doi: 10.1016/j.dib.2018.12.068 (PMC6327070; doi:10.1016/j.dib.2018.12.068)
Supplement: Supplementary file 4 — Supplementary material [file mmc4.zip]

Archive with 53 entries (52 files):
- Stimuli/
- Stimuli/FlavWater1.JPG
- Stimuli/FlavWater2.JPG
- Stimuli/FlavWater3.JPG
- Stimuli/FruitJuices1.JPG
- Stimuli/FruitJuices10.JPG
- Stimuli/FruitJuices11.JPG
- Stimuli/FruitJuices2.JPG
- Stimuli/FruitJuices3.JPG
- Stimuli/FruitJuices4.JPG
- Stimuli/FruitJuices5.JPG
- Stimuli/FruitJuices6.JPG
- Stimuli/FruitJuices7.JPG
- Stimuli/FruitJuices8.JPG
- Stimuli/FruitJuices9.JPG
- Stimuli/MaltDrink1.JPG
- Stimuli/MaltDrink2.JPG
- Stimuli/MaltDrink3.JPG
- Stimuli/MaltDrink4.JPG
- Stimuli/Soda1.JPG
- Stimuli/Soda10.JPG
- Stimuli/Soda11.JPG
- Stimuli/Soda12.JPG
- Stimuli/Soda13.JPG
- Stimuli/Soda14.JPG
- Stimuli/Soda15.JPG
- Stimuli/Soda16.JPG
- Stimuli/Soda2.JPG
- Stimuli/Soda3.JPG
- Stimuli/Soda4.JPG
- Stimuli/Soda5.JPG
- Stimuli/Soda6.JPG
- Stimuli/Soda7.JPG
- Stimuli/Soda8.JPG
- Stimuli/Soda9.JPG
- Stimuli/SportsDrink1.JPG
- Stimuli/SportsDrink2.JPG
- Stimuli/SportsDrink3.JPG
- Stimuli/Tea1.JPG
- Stimuli/Tea2.JPG
- Stimuli/Tea3.JPG
- Stimuli/Tea4.JPG
- Stimuli/Tea5.JPG
- Stimuli/Tea6.JPG
- Stimuli/Tea7.JPG
- Stimuli/Water1.JPG
- Stimuli/Water2.JPG
- Stimuli/Water3.JPG
- Stimuli/Water4.JPG
- Stimuli/Water5.JPG
- Stimuli/Water6.JPG
- Stimuli/Water7.JPG
- Stimuli/Water8.JPG
