# Supplementary material for: Code and data on the categorization of soft-drink bottles using image silhouettes
Source: Data Brief. 2018 Dec 24;22:590–4. doi: 10.1016/j.dib.2018.12.068 (PMC6327070; doi:10.1016/j.dib.2018.12.068)
Supplement: Supplementary file 5 — Supplementary material [file mmc5.csv]

Name	Mean	Variance	Skewness	Kurtosis	Centroid X	Centroid Y	Body Height	Body Width	Area	Lid Height	Lid Width
FlavWater1	260.55	1638.90	-1.41	6.33	327.03	1263.15	610.00	2334.00	1126430.00	204	292
FlavWater2	302.82	3186.84	-1.96	7.08	369.56	1388.11	716.00	2497.00	1360630.00	255	293
FlavWater3	302.39	2103.35	-2.12	8.61	377.37	1358.02	682.00	2529.00	1442218.00	232	335
FruitJuices1	272.45	2618.38	-1.30	4.85	329.50	1385.30	636.00	2498.00	1298532.00	213	311
FruitJuices10	239.53	1614.41	-1.77	6.49	282.69	909.71	542.00	1662.00	743233.00	189	278
FruitJuices11	229.40	1756.45	-1.50	5.02	298.25	956.63	555.00	1747.00	775496.00	198	276
FruitJuices2	291.10	2368.70	-1.55	5.56	329.68	1329.46	657.00	2449.00	1338166.00	241	340
FruitJuices3	250.74	1668.35	-1.85	6.14	301.61	954.09	571.00	1761.00	830990.00	211	314
FruitJuices4	298.96	2574.44	-2.30	7.92	359.07	1308.53	668.00	2396.00	1343547.00	264	296
FruitJuices5	268.39	2066.83	-1.17	4.91	321.72	1103.76	617.00	2008.00	1000176.00	240	352
FruitJuices6	283.96	2296.42	-2.22	7.38	332.97	1323.28	639.00	2422.00	1294794.00	220	306
FruitJuices7	271.49	2702.22	-1.97	5.96	326.93	1289.32	628.00	2372.00	1219022.00	214	290
FruitJuices8	249.84	692.04	-3.43	27.21	291.57	958.17	561.00	1834.00	882709.00	236	415
FruitJuices9	233.97	2279.53	-1.93	5.80	272.71	961.91	533.00	1740.00	764118.00	183	280
MaltDrink1	272.76	2005.11	-2.79	14.10	315.93	1066.91	608.00	1992.00	1021704.00	221	341
MaltDrink2	249.10	1824.34	-2.98	14.63	286.16	823.87	557.00	1535.00	719357.00	218	341
MaltDrink3	266.02	1979.31	-2.06	8.12	312.69	1174.26	599.00	2178.00	1099503.00	210	294
MaltDrink4	239.24	1446.86	-1.39	4.82	291.57	979.33	544.00	1848.00	848151.00	220	347
Soda1	243.81	1745.87	-1.37	5.02	297.86	1313.11	556.00	2397.00	1088295.00	225	312
Soda10	256.62	2210.76	-2.28	9.65	307.98	1216.97	591.00	2225.00	1063841.00	239	284
Soda11	245.89	1589.84	-1.69	7.22	317.94	1286.77	566.00	2357.00	1080177.00	248	282
Soda12	291.88	1925.72	-2.06	7.46	347.33	1394.57	645.00	2577.00	1413260.00	214	275
Soda13	291.21	2264.48	-2.25	8.26	348.42	1343.55	658.00	2501.00	1380145.00	219	294
Soda14	264.71	2164.17	-1.72	6.28	331.30	1269.07	623.00	2347.00	1189440.00	207	285
Soda15	248.34	1822.38	-1.37	4.91	301.22	1334.99	569.00	2451.00	1144976.00	200	322
Soda16	261.94	2538.13	-0.90	4.39	348.72	1281.85	623.00	2406.00	1195128.00	282	342
Soda2	295.45	3891.86	-1.56	4.77	358.37	1350.53	678.00	2428.00	1328241.00	239	275
Soda3	229.64	2047.57	-1.31	4.03	283.04	986.64	534.00	1787.00	770452.00	221	282
Soda4	259.32	1195.57	-2.11	8.38	315.57	1158.30	575.00	2145.00	1046874.00	200	283
Soda5	262.09	1734.04	-2.24	9.62	304.37	1142.70	586.00	2096.00	1032486.00	174	270
Soda6	271.11	1861.69	-2.68	12.52	325.46	1192.10	607.00	2218.00	1132965.00	218	317
Soda7	261.42	2821.21	-1.32	3.96	339.28	1346.61	630.00	2419.00	1222204.00	211	294
Soda8	254.14	1555.61	-2.04	8.31	311.46	1284.56	583.00	2362.00	1120219.00	290	317
Soda9	240.42	1553.26	-1.56	5.16	306.19	1287.82	563.00	2367.00	1074834.00	256	299
SportsDrink1	307.63	1402.47	-3.15	18.62	373.24	1227.80	671.00	2317.00	1373654.00	251	430
SportsDrink2	316.40	2129.79	-2.15	7.39	347.80	1273.26	694.00	2347.00	1383016.00	243	368
SportsDrink3	289.75	2173.28	-2.32	9.69	343.43	1262.68	650.00	2394.00	1328227.00	242	349
Tea1	300.06	1748.17	-2.66	10.57	337.96	1134.12	654.00	2146.00	1226717.00	190	375
Tea2	300.11	1824.71	-1.98	6.47	328.90	1216.32	658.00	2268.00	1295848.00	199	369
Tea3	320.86	1872.37	-3.54	19.78	363.93	1129.61	683.00	2141.00	1313243.00	208	407
Tea4	299.35	1512.31	-2.58	11.65	344.11	1053.45	651.00	1979.00	1126239.00	201	421
Tea5	319.72	1383.95	-3.47	19.85	359.53	1115.57	696.00	2098.00	1267066.00	239	427
Tea6	300.33	2266.18	-3.35	18.12	346.88	1292.68	660.00	2385.00	1345867.00	234	348
Tea7	312.52	1306.84	-3.84	24.84	355.35	1131.76	684.00	2134.00	1264023.00	241	423
Water1	290.98	1386.87	-1.79	8.37	341.89	1407.74	648.00	2672.00	1475127.00	276	339
Water2	296.96	4766.20	-0.94	2.46	365.53	1520.50	704.00	2681.00	1481021.00	285	338
Water3	289.78	1658.92	-3.13	14.46	337.44	1313.68	625.00	2419.00	1321444.00	260	298
Water4	302.28	3056.86	-2.59	11.07	372.29	1357.26	681.00	2528.00	1457687.00	273	338
Water5	298.84	2127.93	-2.49	9.29	359.07	1286.20	643.00	2345.00	1305425.00	270	305
Water6	305.06	2462.56	-2.87	11.68	356.50	1014.56	668.00	1858.00	1056114.00	236	341
Water7	308.12	1989.42	-2.94	13.01	359.28	1315.67	689.00	2484.00	1494715.00	210	339
Water8	299.95	1716.89	-2.97	12.09	329.74	1337.44	642.00	2489.00	1386491.00	211	303
